# Supplementary material for: The morphology, molecular development and ecological function of pseudonectaries on Nigella damascena (Ranunculaceae) petals
Source: Nat Commun. 2020 Apr 14;11:1777. doi: 10.1038/s41467-020-15658-2 (PMC7156421; doi:10.1038/s41467-020-15658-2)
Supplement: Supplementary file 5 — Supplementary Dataset 1 [file 41467_2020_15658_MOESM5_ESM.xlsx]

## Sheet: Sheet1
Supplementary Dataset 1 Genes expressed in S9 petals.
Gene ID	TF family	RPKM				Specifically expressed genes	Preferably expressed genes	Part III VS Part II			Part III VS Part IV			Homologous genes
		Part I	Part II	Part III	Part IV			Log2 (Fold Change)	P value	Part III	Log2 (Fold Change)	P value	Part III
Ndam_TRINITY_DN42490_c0_g2_i3	MIKC_MADS	193.56	37.81	10.83	23.67	-	Part I	-1.51599	8.72e-34	down	-1.00471	2.91e-12	down	AP3-1
Ndam_i2_HQ_Ndam_c34968/f2p7/2938	ARF	12.23	18.74	21.39	61.98	-	Part IV	0.468153	6.16e-11	-	-1.43609	6.41e-178	down	ARF16
Ndam_i2_HQ_Ndam_c115856/f2p0/2625	ARF	2.28	3.6	4.46	10.7	-	Part IV	0.56901	0.000426748	-	-1.14882	1.14e-22	down	ARF16
Ndam_i2_LQ_Ndam_c21562/f1p6/2615	bHLH	1.12	1.46	1.8	17.74	-	Part IV	0.546057	0.0432886	-	-3.12154	2.14e-126	down	bHLH91
Ndam_TRINITY_DN44940_c1_g3_i1	GATA	0.03	2.05	19.67	0.48	-	Part III	3.39243	8.31e-50	up	4.50009	3.51e-54	up	CGA1
Ndam_i1_HQ_Ndam_c6889/f2p0/1782	NAC	4.22	22.96	0.12	0.03	-	Part II	-6.5723	1.12e-74	down	0.4753	0.31786	-	CUC2
Ndam_TRINITY_DN38539_c0_g1_i2	-	4.73	10.6	41.91	11.64	-	Part III	2.23689	3.37e-85	up	1.89874	8.78e-64	up	CYCP2;1
Ndam_TRINITY_DN42986_c0_g1_i2	bHLH	4.47	11.7	0.51	0.72	-	Part II	-4.1203	3.99e-92	down	-0.328379	0.452401	-	GL3
Ndam_TRINITY_DN38887_c0_g1_i3	G2-like	1.33	4.46	26.42	3.9	-	Part III	2.81844	4.4e-125	up	2.7897	2.01e-113	up	GLK1
Ndam_TRINITY_DN44521_c0_g2_i2	GRF	20.34	29.34	32.49	53.21	-	Part IV	0.422622	6.81e-06	-	-0.613814	8.71e-15	down	GRF2
Ndam_i1_LQ_Ndam_c18082/f1p0/1283	HD-ZIP	120.47	27.47	6.89	17.72	-	Part I	-1.70445	1.56e-43	down	-1.23254	9.35e-19	down	HB13
Ndam_TRINITY_DN47809_c2_g2_i1	HD-ZIP	0.29	89.84	141.06	1.35	-	Part III	0.926111	1.8e-61	up	6.37282	4.7e-258	up	LMI1
Ndam_i1_LQ_Ndam_c8397/f1p26/1884	SRS	0.83	13.11	0.17	1.84	-	Part II	-5.48147	7.8e-61	down	-2.4573	1.04e-11	down	LRP1
Ndam_i1_LQ_Ndam_c12621/f3p0/1740	MYB	96.78	78.71	120.79	249.84	-	Part IV	0.891599	3.76e-87	up	-0.954533	1.79e-185	down	MIXTA
Ndam_TRINITY_DN46041_c1_g1_i1	Dof	68.8	20.87	4.88	5.78	-	Part I	-1.80058	3.3e-43	down	-0.145163	0.547907	-	OBP3
Ndam_i2_HQ_Ndam_c152228/f5p5/2775	HD-ZIP	9.57	29.4	8.62	11.83	-	Part II	-1.49039	8.08e-84	down	-0.360224	0.00108116	-	PHX
Ndam_i1_HQ_Ndam_c2565/f2p0/1816	TCP	0.56	16.87	63.24	127.92	-	Part IV	2.17857	8.46e-224	up	-0.922325	4.56e-102	down	PTF1
Ndam_TRINITY_DN45236_c2_g1_i2	ERF	34.57	19.37	97.01	59.89	-	Part III	2.58499	1.23e-262	up	0.7856	2.49e-42	up	SHN1
Ndam_i1_LQ_Ndam_c22292/f1p0/1818	SRS	2.23	39.8	9.96	0.2	-	Part II	-1.72034	1.79e-81	down	4.70492	6.48e-62	up	STY1
Ndam_TRINITY_DN44848_c2_g3_i1	SRS	5.31	24.51	0.19	0.25	-	Part II	-6.3513	2.75e-103	down	-0.188005	0.767118	-	STY2
Ndam_TRINITY_DN48461_c0_g5_i1	TCP	2.4	52.31	94.36	152.56	-	Part IV	1.12243	1.97e-133	up	-0.600308	9.17e-74	down	TCP4
Ndam_i0_LQ_Ndam_c2242/f2p2/933	YABBY	104.72	344.62	132.32	79.15	-	Part II	-1.10437	2.65e-153	down	0.829712	2.95e-48	up	YABBY5
Ndam_i1_LQ_Ndam_c12216/f1p51/1393	-	9.6	10.46	58.08	21.82	-	Part III	2.70108	3.26e-50	up	1.48991	1.56e-91	up	YUCCA10
Ndam_TRINITY_DN36085_c0_g1_i1	-	12.3	270.73	35.78	11.52	-	Part II	-2.63723	3.06e-304	down	1.68029	1.32e-32	up
Ndam_TRINITY_DN37303_c0_g1_i2	-	94.53	112.22	341.87	223.49	-	Part III	1.88252	3.06e-304	up	0.705501	5.74e-70	up
Ndam_TRINITY_DN38957_c0_g1_i6	-	3.74	11.92	156.64	106.61	-	-	3.96504	3.06e-304	up	0.644816	2.59e-40	up
Ndam_TRINITY_DN40401_c0_g1_i3	-	4.76	19.94	382.08	280.33	-	-	4.52398	3.06e-304	up	0.53873	3.95e-74	-
Ndam_TRINITY_DN40751_c0_g1_i2	-	2.83	10.69	328.24	229.63	-	-	5.19551	3.06e-304	up	0.605714	7.74e-63	up
Ndam_TRINITY_DN40751_c0_g1_i3	-	329.21	204.7	532.75	468.58	-	-	1.65512	3.06e-304	up	0.276796	4.4e-23	-
Ndam_TRINITY_DN40809_c0_g7_i2	-	992.07	247.54	1462.07	1265.93	-	-	2.83732	3.06e-304	up	0.300221	5.39e-43	-
Ndam_TRINITY_DN40941_c1_g1_i5	-	58.56	19.29	193.22	132.01	-	-	3.58058	3.06e-304	up	0.639892	8.93e-27	up
Ndam_TRINITY_DN41782_c0_g1_i2	-	253.18	215.97	538	612.7	-	-	1.5915	3.06e-304	up	-0.0948919	0.0026326	-
Ndam_TRINITY_DN41819_c0_g2_i2	-	5.45	5.54	166.59	110.17	-	Part III	5.17316	3.06e-304	up	0.686272	9.39e-70	up
Ndam_TRINITY_DN42902_c3_g1_i1	-	6887.96	4307.86	7484.51	6762.45	-	-	1.07171	3.06e-304	up	0.238713	2.41e-33	-
Ndam_TRINITY_DN43333_c0_g1_i12	-	104.75	135.73	353.97	183.97	-	Part III	1.65826	3.06e-304	up	1.0358	4.1e-304	up
Ndam_TRINITY_DN43397_c0_g1_i4	-	176.21	174.98	481.4	263.38	-	Part III	1.73567	3.06e-304	up	0.961446	3.84e-216	up
Ndam_TRINITY_DN43401_c1_g1_i2	-	153.29	329.11	694.59	621.37	-	-	1.35079	3.06e-304	up	0.253212	6.88e-30	-
Ndam_TRINITY_DN43960_c1_g5_i2	-	579.88	354.34	947.85	1512.86	-	Part IV	1.69091	3.06e-304	up	-0.580629	1.15e-74	-
Ndam_TRINITY_DN44379_c6_g1_i8	-	126.81	479.23	1913	1141.76	-	Part III	2.27032	3.06e-304	up	0.836743	3.66e-275	up
Ndam_TRINITY_DN44405_c2_g1_i3	-	181.57	221.04	762.89	259.36	-	Part III	2.06198	3.06e-304	up	1.64542	2.04e-306	up
Ndam_TRINITY_DN44685_c0_g1_i1	-	10.07	34.94	243.35	8.56	-	Part III	3.07093	3.06e-304	up	4.84877	2.04e-306	up
Ndam_TRINITY_DN44826_c2_g3_i2	-	80.69	59.31	183.32	91.88	-	Part III	1.90117	3.06e-304	up	1.08747	3.48e-128	up
Ndam_TRINITY_DN44921_c0_g2_i5	-	8.45	51.77	580.08	697.58	-	-	3.76194	3.06e-304	up	-0.172949	1.85e-08	-
Ndam_TRINITY_DN44935_c0_g1_i2	-	8.97	13.67	127	77.81	-	Part III	3.47603	3.06e-304	up	0.79409	1.83e-48	up
Ndam_TRINITY_DN44949_c0_g3_i1	-	500.95	956.8	13548.8	2150.37	-	Part III	4.09738	3.06e-304	up	2.74646	2.04e-306	up
Ndam_TRINITY_DN44949_c1_g2_i7	-	1338.55	1338.93	295.17	200.28	-	-	-1.90436	3.06e-304	down	0.646953	3.63e-21	up
Ndam_TRINITY_DN45080_c1_g4_i3	-	91.04	253.78	9.53	3.55	-	Part II	-4.43314	3.06e-304	down	1.39163	3.59e-09	up
Ndam_TRINITY_DN45325_c0_g2_i1	-	407.57	107.48	415.21	231.19	-	-	2.22009	3.06e-304	up	0.934742	5.86e-116	up
Ndam_TRINITY_DN45325_c0_g4_i1	-	60.89	51.3	342.46	256.4	-	-	3.00154	3.06e-304	up	0.509298	5.19e-33	-
Ndam_TRINITY_DN45515_c1_g1_i5	-	237.92	591.39	20.09	2.66	-	Part II	-4.56818	3.06e-304	down	2.51688	8.37e-17	up
Ndam_TRINITY_DN45638_c2_g3_i6	-	570.34	531.58	1999.53	900.5	-	Part III	2.18638	3.06e-304	up	1.24296	2.04e-306	up
Ndam_TRINITY_DN45732_c0_g3_i1	-	2717.31	1408.82	287.03	163.34	-	Part I	-2.01666	3.06e-304	down	0.900736	1.2e-47	up
Ndam_TRINITY_DN45828_c1_g1_i4	-	87.28	96.4	217.96	156.13	-	-	1.451	3.06e-304	up	0.573417	4.91e-115	-
Ndam_TRINITY_DN46262_c0_g1_i4	-	845.02	447.98	83.91	103.31	-	Part I	-2.13931	3.06e-304	down	-0.206489	1.18e-05	-
Ndam_TRINITY_DN46323_c0_g2_i1	-	0.67	2.5	76.94	44.01	-	Part III	5.15125	3.06e-304	up	0.894525	1.86e-53	up
Ndam_TRINITY_DN46468_c1_g2_i3	-	70.43	78.57	216.12	126.13	-	Part III	1.73354	3.06e-304	up	0.868482	2.17e-127	up
Ndam_TRINITY_DN46945_c1_g1_i10	-	6.8	45.84	665.25	470.7	-	-	4.11979	3.06e-304	up	0.58948	2.14e-29	up
Ndam_TRINITY_DN46985_c1_g5_i1	-	2.75	11.09	226.55	146.24	-	Part III	4.58256	3.06e-304	up	0.721953	1.66e-39	up
Ndam_TRINITY_DN47102_c1_g1_i3	-	547.09	502.88	1052.93	703.26	-	-	1.3413	3.06e-304	up	0.674547	6.64e-192	up
Ndam_TRINITY_DN47416_c0_g2_i1	-	57.54	419.21	76.14	19.64	-	Part II	-2.18372	3.06e-304	down	2.02748	5.29e-119	up
Ndam_TRINITY_DN47560_c0_g1_i2	-	708.76	712.67	1901.95	941.9	-	Part III	1.6894	3.06e-304	up	1.10566	3.87e-284	up
Ndam_TRINITY_DN47560_c0_g1_i3	-	65.74	68.28	181.65	91.65	-	Part III	1.68587	3.06e-304	up	1.07862	1.31e-199	up
Ndam_TRINITY_DN47912_c0_g1_i11	-	38.33	137.36	650.89	377.75	-	Part III	2.5147	3.06e-304	up	0.875602	7.29e-150	up
Ndam_TRINITY_DN48057_c2_g1_i1	-	117.6	165.52	544.15	84.65	-	Part III	1.99006	3.06e-304	up	2.75848	2.04e-306	up
Ndam_TRINITY_DN48148_c0_g1_i3	-	119.41	364.44	1184.38	1779.34	-	Part IV	1.97442	3.06e-304	up	-0.494505	5.46e-119	-
Ndam_TRINITY_DN48317_c0_g1_i6	-	2.1	7.37	169.34	135.97	-	-	4.76687	3.06e-304	up	0.408328	2.03e-20	-
Ndam_TRINITY_DN48340_c1_g1_i1	-	9.55	26.37	742.11	294.33	-	Part III	5.07586	3.06e-304	up	1.42471	2.04e-306	up
Ndam_TRINITY_DN48522_c0_g2_i1	-	0.51	105.4	1378.12	7.15	-	Part III	3.97965	3.06e-304	up	7.52296	2.04e-306	up
Ndam_i0_HQ_Ndam_c11009/f2p0/534	-	18415.3	1715.78	210.37	96.95	-	Part I	-2.75003	3.06e-304	down	1.20379	1.46e-78	up
Ndam_i0_HQ_Ndam_c1104/f4p0/775	-	53.42	334.99	2551.52	2922.42	-	-	3.20115	3.06e-304	up	-0.103189	8.04e-05	-
Ndam_i0_HQ_Ndam_c1136/f5p0/548	-	14.78	360.28	23.93	35.16	-	Part II	-3.61837	3.06e-304	down	-0.448397	0.00315794	-
Ndam_i0_HQ_Ndam_c1184/f4p0/772	-	554.27	606.87	90.52	36.52	-	-	-2.46782	3.06e-304	down	1.38868	6.86e-63	up
Ndam_i0_HQ_Ndam_c1199/f8p0/950	-	507.01	531.64	1432.48	757.8	-	Part III	1.70443	3.06e-304	up	1.01056	2.04e-306	up
Ndam_i0_HQ_Ndam_c14273/f3p0/634	-	35.63	20.9	954.09	839.19	-	-	5.75498	3.06e-304	up	0.276716	1.09e-21	-
Ndam_i0_HQ_Ndam_c1451/f2p0/994	-	534.8	425.98	1075.01	710.47	-	Part III	1.60921	3.06e-304	up	0.689671	1.84e-196	up
Ndam_i0_HQ_Ndam_c1490/f3p0/670	-	3583.37	2843.71	5918.79	7167.01	-	-	1.33219	3.06e-304	up	-0.18359	2.88e-21	-
Ndam_i0_HQ_Ndam_c1644/f3p0/957	-	1.17	10.2	134.73	5.9	-	Part III	3.9866	3.06e-304	up	4.51707	2.04e-306	up
Ndam_i0_HQ_Ndam_c17796/f13p0/798	-	740.91	670.2	1373.47	718.18	-	Part III	1.30961	3.06e-304	up	1.02727	2.04e-306	up
Ndam_i0_HQ_Ndam_c17798/f17p0/996	-	701.74	815.78	2291.36	1135.47	-	Part III	1.76443	3.06e-304	up	1.10503	2.04e-306	up
Ndam_i0_HQ_Ndam_c17826/f13p4/683	-	364.2	812.08	5105.48	2904.24	-	Part III	2.927	3.06e-304	up	0.905879	2.04e-306	up
Ndam_i0_HQ_Ndam_c17885/f4p0/939	-	419.2	490.84	1248.84	870.49	-	-	1.62247	3.06e-304	up	0.613268	2.65e-137	up
Ndam_i0_HQ_Ndam_c17931/f7p0/723	-	237.3	265.96	736.56	451.32	-	Part III	1.74554	3.06e-304	up	0.798452	1.44e-154	up
Ndam_i0_HQ_Ndam_c17952/f8p0/683	-	410.29	321.62	765.76	437.83	-	Part III	1.52597	3.06e-304	up	0.897699	5.04e-200	up
Ndam_i0_HQ_Ndam_c1827/f2p0/662	-	6720.91	4845.11	10760.8	14050.2	-	-	1.42541	3.06e-304	up	-0.292085	1.39e-37	-
Ndam_i0_HQ_Ndam_c1837/f2p0/757	-	106.1	915.8	6451.59	2645.92	-	Part III	3.09101	3.06e-304	up	1.37535	9.97e-300	up
Ndam_i0_HQ_Ndam_c1870/f2p0/995	-	738.75	743.11	1971.23	1165.24	-	Part III	1.6815	3.06e-304	up	0.850471	2.04e-306	up
Ndam_i0_HQ_Ndam_c19172/f3p0/857	-	623.94	525.65	1535.58	892.46	-	Part III	1.82116	3.06e-304	up	0.874276	2.04e-306	up
Ndam_i0_HQ_Ndam_c21040/f2p0/638	-	286.97	341.97	954.77	474.22	-	Part III	1.75585	3.06e-304	up	1.10124	2.04e-305	up
Ndam_i0_HQ_Ndam_c21898/f2p0/546	-	1379.5	1183.48	2961.1	1777.49	-	Part III	1.59806	3.06e-304	up	0.828049	1.23e-281	up
Ndam_i0_HQ_Ndam_c23168/f10p0/558	-	679.23	500.75	1890.4	1479.58	-	-	2.18993	3.06e-304	up	0.445581	9.41e-72	-
Ndam_i0_HQ_Ndam_c23353/f15p0/600	-	759.78	682.87	1685.2	977.46	-	Part III	1.57782	3.06e-304	up	0.878081	2.85e-238	up
Ndam_i0_HQ_Ndam_c23364/f5p0/925	-	405.13	417.39	800.34	385.14	-	Part III	1.21437	3.06e-304	up	1.14759	2.04e-306	up
Ndam_i0_HQ_Ndam_c23396/f2p0/664	-	2598.72	720.14	55.8	47.28	-	Part I	-3.40775	3.06e-304	down	0.328571	0.00128203	-
Ndam_i0_HQ_Ndam_c23534/f3p4/611	-	490.4	3438.82	944.03	390.93	-	Part II	-1.58865	3.06e-304	down	1.36228	2.04e-306	up
Ndam_i0_HQ_Ndam_c23629/f23p2/828	-	348.39	584.63	1799.33	799.31	-	Part III	1.89667	3.06e-304	up	1.26251	2.04e-306	up
Ndam_i0_HQ_Ndam_c23843/f2p1/547	-	9494.25	5067.43	1567.2	1327.79	-	Part I	-1.41737	3.06e-304	down	0.331594	7.57e-42	-
Ndam_i0_HQ_Ndam_c2440/f2p0/715	-	134.19	1464.24	309.46	109.1	-	Part II	-1.96493	3.06e-304	down	1.59272	2.19e-236	up
Ndam_i0_HQ_Ndam_c260/f9p0/627	-	966.29	1253.8	390.39	366.65	-	-	-1.40637	3.06e-304	down	0.181619	9.16e-05	-
Ndam_i0_HQ_Ndam_c264/f8p0/475	-	558.33	2030.45	111.61	223.53	-	Part II	-3.89779	3.06e-304	down	-0.903148	7.37e-35	down
Ndam_i0_HQ_Ndam_c402/f9p0/949	-	1167.61	1452.04	3339.59	1871.01	-	Part III	1.47586	3.06e-304	up	0.927982	2.04e-306	up
Ndam_i0_HQ_Ndam_c446/f7p0/932	-	243.39	276.39	18.77	14.9	-	-	-3.59526	3.06e-304	down	0.41862	0.00403538	-
Ndam_i0_HQ_Ndam_c496/f7p0/606	-	417.15	538.95	1362.43	795.14	-	Part III	1.61245	3.06e-304	up	0.86833	2.39e-235	up
Ndam_i0_HQ_Ndam_c70/f4p0/713	-	70.15	840.84	4344.3	5607.53	-	-	2.64248	3.06e-304	up	-0.275593	1.03e-61	-
Ndam_i0_HQ_Ndam_c7038/f2p14/769	-	28.35	28.11	199.98	32.23	-	Part III	3.09287	3.06e-304	up	2.7025	2.04e-306	up
Ndam_i0_HQ_Ndam_c799/f5p0/797	-	1116.55	1712.04	607.07	1399.38	-	-	-1.21979	3.06e-304	down	-1.11118	2.04e-306	down
Ndam_i0_HQ_Ndam_c852/f4p0/997	-	784.51	750.18	2257.18	1219.56	-	Part III	1.8639	3.06e-304	up	0.98032	2.04e-306	up
Ndam_i0_HQ_Ndam_c866/f9p0/829	-	592.95	611.68	1344.53	758.8	-	Part III	1.41118	3.06e-304	up	0.917113	2.04e-306	up
Ndam_i0_HQ_Ndam_c8662/f2p0/674	-	9224.13	6559.7	14459.6	22225.2	-	Part IV	1.41456	3.06e-304	up	-0.526919	1.72e-53	-
Ndam_i0_HQ_Ndam_c87/f8p0/728	-	273.52	1498.01	8829.44	4449.23	-	Part III	2.83358	3.06e-304	up	1.08071	2.04e-306	up
Ndam_i0_HQ_Ndam_c897/f5p0/660	-	211.64	926.22	299.49	457.08	-	Part II	-1.3523	3.06e-304	down	-0.515162	2.64e-38	-
Ndam_i0_HQ_Ndam_c94/f15p0/799	-	280.19	1938.9	175	120.49	-	Part II	-3.19289	3.06e-304	down	0.628172	7.05e-35	up
Ndam_i0_HQ_Ndam_c975/f4p0/955	-	1335.97	1312.35	2781.01	974.14	-	Part III	1.35808	3.06e-304	up	1.60499	2.04e-306	up
Ndam_i0_LQ_Ndam_c104/f13p0/660	-	659.93	616.23	1411.8	831.5	-	Part III	1.47075	3.06e-304	up	0.855943	1.86e-258	up
Ndam_i0_LQ_Ndam_c10686/f1p3/704	-	14057.5	11337.2	22511.7	34267.9	-	Part IV	1.26423	3.06e-304	up	-0.513657	7.6e-146	-
Ndam_i0_LQ_Ndam_c1500/f1p7/570	-	590.65	570.13	1532.39	743.81	-	Part III	1.70152	3.06e-304	up	1.13504	2.04e-306	up
Ndam_i0_LQ_Ndam_c171/f12p0/748	-	939.7	1500.12	3011.33	2621.56	-	-	1.27949	3.06e-304	up	0.292418	2.73e-36	-
Ndam_i0_LQ_Ndam_c18480/f3p0/729	-	13875.7	17248.2	5740.25	4181.43	-	-	-1.31198	3.06e-304	down	0.549356	7.64e-212	-
Ndam_i0_LQ_Ndam_c19194/f1p0/538	-	9285.05	6986.67	16062.2	19878.1	-	-	1.47515	3.06e-304	up	-0.214886	6.81e-22	-
Ndam_i0_LQ_Ndam_c19306/f1p0/856	-	41.42	26.65	379.75	342.15	-	-	4.10125	3.06e-304	up	0.242486	1.57e-12	-
Ndam_i0_LQ_Ndam_c20875/f1p4/711	-	18207.8	14823.4	29149.9	44074.6	-	Part IV	1.25029	3.06e-304	up	-0.503851	1.65e-136	-
Ndam_i0_LQ_Ndam_c24268/f1p4/799	-	257.47	413.16	1231.1	582.91	-	Part III	1.85063	3.06e-304	up	1.17021	2.04e-306	up
Ndam_i0_LQ_Ndam_c2776/f1p19/820	-	238.12	244.27	614.68	350.88	-	Part III	1.60512	3.06e-304	up	0.900204	2.13e-187	up
Ndam_i0_LQ_Ndam_c2824/f1p0/693	-	1374.58	10584.6	2639.92	1098.44	-	Part II	-1.72793	3.06e-304	down	1.35674	2.04e-306	up
Ndam_i0_LQ_Ndam_c398/f1p0/414	-	478.69	497.41	1464.66	759.55	-	Part III	1.83346	3.06e-304	up	1.03847	1.4e-232	up
Ndam_i0_LQ_Ndam_c5602/f1p4/959	-	55.73	150.92	366.39	464.59	-	-	1.55314	3.06e-304	up	-0.249301	3.06e-15	-
Ndam_i0_LQ_Ndam_c6950/f1p20/1012	-	210.19	213.45	486.73	242.1	-	Part III	1.4631	3.06e-304	up	1.09903	1.73e-265	up
Ndam_i0_LQ_Ndam_c8148/f1p13/689	-	795.69	658.89	1439	2199.34	-	Part IV	1.4016	3.06e-304	up	-0.518751	3.24e-79	-
Ndam_i0_LQ_Ndam_c8713/f1p0/711	-	3.21	37.02	226.03	13	-	Part III	2.87826	3.06e-304	up	4.14882	2.04e-306	up
Ndam_i1_HQ_Ndam_c1184/f7p0/1501	-	46.61	105.01	236.17	116.78	-	Part III	1.44384	3.06e-304	up	1.10703	2.14e-215	up
Ndam_i1_HQ_Ndam_c11876/f5p0/1659	-	95.01	121.29	336.05	332.4	-	-	1.74168	3.06e-304	up	0.108211	7.02e-05	-
Ndam_i1_HQ_Ndam_c1260/f9p0/1542	-	73.06	320.82	3.88	1	-	Part II	-6.06536	3.06e-304	down	1.81397	4.53e-11	up
Ndam_i1_HQ_Ndam_c13773/f3p55/1963	-	13.49	16.23	111.49	73.92	-	Part III	3.04638	3.06e-304	up	0.684256	2.49e-60	up
Ndam_i1_HQ_Ndam_c14002/f2p4/1793	-	142.69	148.18	373.35	242.46	-	Part III	1.60829	3.06e-304	up	0.714867	1.74e-143	up
Ndam_i1_HQ_Ndam_c14312/f2p4/1294	-	4.88	79.33	894.42	484.85	-	Part III	3.76654	3.06e-304	up	0.975095	2.04e-306	up
Ndam_i1_HQ_Ndam_c1565/f6p24/1997	-	39.18	76.21	175.39	324.19	-	Part IV	1.4749	3.06e-304	up	-0.792258	5.82e-176	down
Ndam_i1_HQ_Ndam_c17039/f5p0/1565	-	111.64	298.12	29.67	77.48	-	Part II	-3.05006	3.06e-304	down	-1.28607	1.44e-102	down
Ndam_i1_HQ_Ndam_c22944/f2p2/1998	-	173.56	207.7	43.33	42.89	-	-	-1.98537	3.06e-304	down	0.10661	0.126377	-
Ndam_i1_HQ_Ndam_c23376/f2p14/1398	-	349.46	357.95	771.28	430.68	-	Part III	1.38116	3.06e-304	up	0.932274	2.04e-306	up
Ndam_i1_HQ_Ndam_c27355/f6p16/1796	-	476.44	333.31	1536.65	584.09	-	Part III	2.47813	3.06e-304	up	1.48671	2.04e-306	up
Ndam_i1_HQ_Ndam_c27360/f2p1000/1301	-	529.02	713.51	1382.61	1372.36	-	-	1.22909	3.06e-304	up	0.103169	8.46e-08	-
Ndam_i1_HQ_Ndam_c27389/f4p0/1091	-	170.79	233.75	495.09	357.9	-	-	1.35633	3.06e-304	up	0.559892	2.74e-84	-
Ndam_i1_HQ_Ndam_c27445/f3p4/1216	-	18.81	1061.13	3308.47	1616.52	-	Part III	1.9148	3.06e-304	up	1.12499	2.04e-306	up
Ndam_i1_HQ_Ndam_c29504/f23p0/1644	-	154.63	190.88	368.29	312.38	-	-	1.22276	3.06e-304	up	0.329404	3.05e-33	-
Ndam_i1_HQ_Ndam_c29512/f21p0/1632	-	384.46	334.51	580.57	368.76	-	Part III	1.07009	3.06e-304	up	0.747042	4e-225	up
Ndam_i1_HQ_Ndam_c2959/f3p13/1495	-	67.58	78.07	235.62	128.78	-	Part III	1.8668	3.06e-304	up	0.961729	1.4e-169	up
Ndam_i1_HQ_Ndam_c29700/f11p6/1318	-	147.1	1832.61	2814.01	2448.47	-	-	0.893519	3.06e-304	up	0.29312	1.07e-53	-
Ndam_i1_HQ_Ndam_c29707/f6p0/1380	-	43.03	154.51	12.15	16.69	-	Part II	-3.38121	3.06e-304	down	-0.35561	0.00641134	-
Ndam_i1_HQ_Ndam_c29729/f9p1/1368	-	215.61	251.17	568.92	328.9	-	Part III	1.45366	3.06e-304	up	0.882732	2.43e-205	up
Ndam_i1_HQ_Ndam_c29832/f6p2/1350	-	299.36	237.57	577.92	529.02	-	-	1.55525	3.06e-304	up	0.220291	1.88e-19	-
Ndam_i1_HQ_Ndam_c30081/f18p0/1218	-	495.29	508.02	1206.27	690.41	-	Part III	1.52242	3.06e-304	up	0.897132	2.04e-306	up
Ndam_i1_HQ_Ndam_c30086/f13p0/1128	-	781.79	681.02	1543.54	891.64	-	Part III	1.45541	3.06e-304	up	0.883756	2.04e-306	up
Ndam_i1_HQ_Ndam_c30112/f3p0/1034	-	15	712.57	18094.2	10703.7	-	Part III	4.93979	3.06e-304	up	0.849588	2.04e-306	up
Ndam_i1_HQ_Ndam_c4918/f3p0/1726	-	363.35	218.36	514.93	330.43	-	-	1.5125	3.06e-304	up	0.731603	1.12e-190	up
Ndam_i1_HQ_Ndam_c6469/f2p59/1924	-	144.47	238.89	506.64	559.42	-	-	1.35891	3.06e-304	up	-0.0503875	0.0481379	-
Ndam_i1_HQ_Ndam_c6851/f6p0/1517	-	1.85	211.78	1826.35	31.29	-	Part III	3.38275	3.06e-304	up	5.94122	2.04e-306	up
Ndam_i1_HQ_Ndam_c926/f6p0/1813	-	209.01	118.82	19.97	29.75	-	Part I	-2.29468	3.06e-304	down	-0.476966	9.68e-09	-
Ndam_i1_LQ_Ndam_c12401/f1p0/1351	-	4.03	111.82	373.18	253.87	-	-	2.01126	3.06e-304	up	0.64764	8.47e-110	up
Ndam_i1_LQ_Ndam_c13484/f1p44/1432	-	35.84	24.97	191.93	151	-	-	3.21255	3.06e-304	up	0.438079	2.21e-29	-
Ndam_i1_LQ_Ndam_c15163/f1p0/1325	-	44.84	51.91	205.1	83.48	-	Part III	2.25036	3.06e-304	up	1.38625	6.84e-255	up
Ndam_i1_LQ_Ndam_c15210/f1p0/1117	-	9614.42	3036.69	704.41	516.17	-	Part I	-1.83186	3.06e-304	down	0.54086	1.41e-101	-
Ndam_i1_LQ_Ndam_c19553/f1p2/1426	-	4.1	3.01	121.21	68.92	-	Part III	5.55689	3.06e-304	up	0.902449	1.84e-75	up
Ndam_i1_LQ_Ndam_c20131/f1p0/1873	-	35.54	163.52	449.38	169.87	-	Part III	1.73282	3.06e-304	up	1.49353	2.04e-306	up
Ndam_i1_LQ_Ndam_c20320/f1p0/1989	-	48.49	59.11	151.89	130.39	-	-	1.63463	3.06e-304	up	0.312605	1.19e-20	-
Ndam_i1_LQ_Ndam_c20944/f1p0/1354	-	5.36	86.49	503.05	374.48	-	-	2.80892	3.06e-304	up	0.517982	1.45e-70	-
Ndam_i1_LQ_Ndam_c22752/f1p0/1706	-	60.55	77.16	203.18	114	-	Part III	1.67232	3.06e-304	up	0.922621	2.93e-147	up
Ndam_i1_LQ_Ndam_c23099/f1p0/1933	-	31.22	28.05	146.49	96.62	-	Part III	2.64974	3.06e-304	up	0.691203	1.8e-79	up
Ndam_i1_LQ_Ndam_c28105/f1p5/1030	-	129.14	156.72	480.4	190.81	-	Part III	1.89212	3.06e-304	up	1.42033	2.04e-306	up
Ndam_i1_LQ_Ndam_c28213/f1p631/1068	-	243.79	1192.58	22.07	4.34	-	Part II	-5.46992	3.06e-304	down	1.98994	2.43e-09	up
Ndam_i1_LQ_Ndam_c28303/f1p6/1194	-	336.76	465.01	124.77	132.16	-	-	-1.62203	3.06e-304	down	0.00867279	0.904439	-
Ndam_i1_LQ_Ndam_c28555/f1p0/1169	-	7.6	595.78	2824.5	1248.53	-	Part III	2.51936	3.06e-304	up	1.26965	2.04e-306	up
Ndam_i1_LQ_Ndam_c28656/f1p0/1122	-	508.95	427.95	1283.16	636.46	-	Part III	1.85822	3.06e-304	up	1.10337	2.04e-306	up
Ndam_i1_LQ_Ndam_c28666/f1p0/1054	-	237.27	391.63	1325.89	574.84	-	Part III	2.03399	3.06e-304	up	1.29748	2.04e-306	up
Ndam_i1_LQ_Ndam_c31829/f1p0/1030	-	218.3	314.38	995.51	424	-	Part III	1.93774	3.06e-304	up	1.32312	2.04e-306	up
Ndam_i1_LQ_Ndam_c31957/f1p0/1019	-	148.38	133.23	354.07	168.75	-	Part III	1.68555	3.06e-304	up	1.15998	8.43e-222	up
Ndam_i1_LQ_Ndam_c3375/f1p4/1481	-	0.12	21.9	191.05	4.36	-	Part III	3.39751	3.06e-304	up	5.44394	2.04e-306	up
Ndam_i1_LQ_Ndam_c7923/f1p0/1762	-	38.83	111.73	385.95	150.97	-	Part III	2.06335	3.06e-304	up	1.4446	2.04e-306	up
Ndam_i2_HQ_Ndam_c110946/f7p9/2511	-	5.71	12.27	95.11	72.94	-	-	3.21979	3.06e-304	up	0.475033	7.79e-35	-
Ndam_i2_HQ_Ndam_c146182/f4p5/2198	-	68.48	73.53	196.65	136.75	-	-	1.69133	3.06e-304	up	0.616166	1.21e-79	up
Ndam_i2_HQ_Ndam_c27569/f5p9/2362	-	39.75	47.01	119.84	92.35	-	-	1.62136	3.06e-304	up	0.46838	3.98e-37	-
Ndam_i2_HQ_Ndam_c37106/f2p183/2271	-	80.84	151.98	303.47	798.78	-	Part IV	1.27229	3.06e-304	up	-1.30265	2.04e-306	down
Ndam_i2_HQ_Ndam_c73402/f2p5/2250	-	6.01	12.6	68.44	10.94	-	Part III	2.7107	3.06e-304	up	2.71856	2.04e-306	up
Ndam_i2_LQ_Ndam_c114447/f1p12/2729	-	48.46	264.46	70.03	69.79	-	Part II	-1.63991	3.06e-304	down	0.0976101	0.0590614	-
Ndam_i2_LQ_Ndam_c135873/f1p379/2195	-	1514.66	1933.35	5556.04	2378.98	-	Part III	1.79729	3.06e-304	up	1.3157	2.04e-306	up
Ndam_i2_LQ_Ndam_c185748/f1p2/2473	-	14.24	29.22	92.59	94.14	-	-	1.93843	3.06e-304	up	0.0682722	0.115362	-
Ndam_i2_LQ_Ndam_c19886/f1p119/2832	-	91.03	186.87	4.98	4.01	-	Part II	-4.93878	3.06e-304	down	0.389997	0.0222597	-
Ndam_i2_LQ_Ndam_c26174/f1p1/2178	-	7.06	36.87	216.92	108.58	-	Part III	2.82556	3.06e-304	up	1.08806	7.36e-233	up
Ndam_i2_LQ_Ndam_c42044/f1p2/2204	-	20.45	22.27	96.08	56.71	-	Part III	2.37683	3.06e-304	up	0.850874	4.36e-80	up
Ndam_i2_LQ_Ndam_c62809/f1p0/2097	-	0.56	4.98	70.03	43.28	-	Part III	4.05272	3.06e-304	up	0.783974	7.29e-56	up
Ndam_i2_LQ_Ndam_c74061/f1p63/2652	-	1073.39	1201.2	6351.92	3683.45	-	Part III	2.67704	3.06e-304	up	0.878264	2.04e-306	up
Ndam_i2_LQ_Ndam_c96279/f1p5/2732	-	193.98	245.27	581.52	354.6	-	Part III	1.51958	3.06e-304	up	0.805566	2.04e-306	up
Ndam_i3_HQ_Ndam_c1810/f2p0/3302	-	0.95	1.54	66.52	52.28	-	-	5.65001	3.06e-304	up	0.438199	2.46e-28	-
Ndam_i3_HQ_Ndam_c40654/f2p32/3802	Trihelix	12.94	11.2	52.77	59.14	-	-	2.50469	3.06e-304	up	-0.0716464	0.167889	-
Ndam_i3_LQ_Ndam_c25062/f1p0/3837	-	12.35	6.97	40.25	43.17	-	-	2.79071	3.06e-304	up	-0.00912881	0.895866	-
Ndam_i3_LQ_Ndam_c25529/f1p0/3539	-	48.32	76.47	188.6	99.44	-	Part III	1.57756	3.06e-304	up	1.01507	4.61e-298	up
Ndam_i3_LQ_Ndam_c36335/f1p5/3421	-	2050.04	1447.8	3410.95	4981.32	-	-	1.51081	3.06e-304	up	-0.453813	1.95e-92	-
Ndam_i3_LQ_Ndam_c56997/f1p9/3081	HD-ZIP	26.48	98.4	16.98	22.8	-	Part II	-2.25712	3.06e-304	down	-0.330187	6.4e-06	-
Ndam_i4_HQ_Ndam_c975/f2p0/4201	-	53.66	80.18	12.74	18.52	-	-	-2.3775	3.06e-304	down	-0.445155	9.9e-12	-
Ndam_TRINITY_DN18401_c0_g1_i1	-	2.29	2.34	55.87	4.57	-	Part III	4.79985	3.06e-303	up	3.64684	3.62e-279	up
Ndam_i0_HQ_Ndam_c1016/f4p10/652	-	108.24	487.72	116.26	42.35	-	Part II	-1.79236	1.2e-301	down	1.53686	3.2e-80	up
Ndam_TRINITY_DN40906_c0_g1_i2	-	340.39	271.73	588.17	394.97	-	-	1.38966	2.21e-301	up	0.667034	3.09e-93	up
Ndam_TRINITY_DN41500_c3_g1_i1	-	22.19	23.54	102.22	40.16	-	Part III	2.38713	5.73e-301	up	1.43382	2.36e-149	up
Ndam_TRINITY_DN46425_c3_g1_i2	-	8.2	91.27	256.68	97.8	-	Part III	1.76359	6.63e-299	up	1.4812	4.36e-229	up
Ndam_TRINITY_DN41675_c8_g1_i1	-	119.62	103.63	284.72	154.57	-	Part III	1.73249	3.07e-298	up	0.970344	2.1e-117	up
Ndam_TRINITY_DN34883_c0_g1_i1	-	16.01	402.32	694.86	520.05	-	-	1.06272	1.49e-297	up	0.510627	5.91e-90	-
Ndam_i1_LQ_Ndam_c14438/f1p0/1077	-	1171.28	745.13	256.03	191.56	-	Part I	-1.26544	5.2e-297	down	0.509042	1.12e-36	-
Ndam_TRINITY_DN39148_c0_g1_i1	-	490.07	169.72	366.19	255.75	-	-	1.38437	1.22e-296	up	0.609407	8.8e-82	up
Ndam_i1_HQ_Ndam_c4854/f2p0/1521	-	242.58	187.28	46.19	48.68	-	-	-1.74204	8.59e-296	down	0.0177695	0.861628	-
Ndam_TRINITY_DN43379_c1_g6_i2	-	1813.73	1383.45	3080.03	3862.23	-	-	1.4301	3.49e-293	up	-0.23329	4.21e-19	-
Ndam_TRINITY_DN44084_c4_g1_i1	-	9	171.93	29.86	17.17	-	Part II	-2.24634	6.43e-293	down	0.873327	3.94e-16	up
Ndam_TRINITY_DN46396_c2_g2_i3	-	1.92	9.53	139.22	109.07	-	-	4.11213	3.42e-291	up	0.444532	3.81e-11	-
Ndam_i1_LQ_Ndam_c14644/f1p4/1109	-	281.81	355.82	661.04	513.07	-	-	1.16887	8.89e-291	up	0.458161	1.72e-73	-
Ndam_i1_HQ_Ndam_c1042/f6p30/1398	-	289.46	269.32	475.46	125.78	-	Part III	1.09459	2.76e-289	up	2.00607	2.04e-306	up
Ndam_TRINITY_DN43370_c0_g1_i1	-	115.52	43	138.71	57.76	-	-	1.95848	1.91e-288	up	1.35179	1.12e-163	up
Ndam_i0_HQ_Ndam_c17911/f4p0/728	-	415.36	375.71	719.96	490.87	-	-	1.21321	2.48e-288	up	0.644304	7.67e-111	up
Ndam_i2_HQ_Ndam_c9190/f5p17/2481	-	67.13	62.41	136.41	99.86	-	-	1.40311	2.17e-287	up	0.539971	2.96e-51	-
Ndam_i0_LQ_Ndam_c4068/f1p7/960	-	100.47	97.79	277.51	161.2	-	Part III	1.78039	2.53e-285	up	0.875018	1.16e-106	up
Ndam_TRINITY_DN44844_c0_g1_i6	-	9.54	25.91	104.15	85.67	-	-	2.27988	1.3e-284	up	0.372813	1.29e-11	-
Ndam_i1_HQ_Ndam_c2639/f2p2/2000	-	31.14	86.41	209.99	224.37	-	-	1.5525	2.37e-280	up	-0.00298544	0.959878	-
Ndam_i4_LQ_Ndam_c3871/f1p0/4625	-	0.45	1.16	18.4	21.32	-	-	4.24943	1.83e-279	up	-0.1174	0.120424	-
Ndam_i0_HQ_Ndam_c639/f5p0/666	-	0.32	75.09	293.18	161.63	-	Part III	2.23098	4.52e-279	up	0.947006	2.76e-74	up
Ndam_TRINITY_DN41843_c0_g1_i1	-	32.42	58.2	175.04	150.29	-	-	1.85912	1.4e-277	up	0.312981	5.79e-12	-
Ndam_i0_LQ_Ndam_c8571/f1p0/675	-	1.79	22.3	154.33	5.61	-	Part III	3.04928	1.87e-277	up	4.727	1.26e-274	up
Ndam_TRINITY_DN40982_c1_g2_i1	-	321.91	228.36	548.89	643.83	-	-	1.53824	1.42e-276	up	-0.137958	3.54e-05	-
Ndam_i2_LQ_Ndam_c11770/f1p23/2904	-	92.36	106.05	22.72	55.1	-	-	-1.94482	8.66e-276	down	-1.1809	8.22e-116	down
Ndam_i0_HQ_Ndam_c17775/f17p0/893	-	107.18	368.82	102.48	185.5	-	Part II	-1.57053	7.87e-275	down	-0.760084	2.37e-54	down
Ndam_i4_HQ_Ndam_c11400/f6p6/4515	-	23.89	38.38	6.38	3.25	-	Part II	-2.3062	3.7e-272	down	1.04521	5.19e-20	up
Ndam_TRINITY_DN40372_c0_g3_i1	-	1.62	1.38	166.32	130.75	-	-	6.99342	6.1e-272	up	0.439166	1.07e-19	-
Ndam_i0_LQ_Ndam_c12853/f2p8/549	-	3158.07	281.09	35.71	17.7	-	Part I	-2.69333	6.05e-271	down	1.07441	7.4e-13	up
Ndam_i1_HQ_Ndam_c1228/f5p0/1521	-	95.51	277.75	89.32	188.86	-	-	-1.36154	5.13e-269	down	-0.985262	1.71e-136	down
Ndam_TRINITY_DN38957_c0_g1_i1	-	2.38	4.66	63.84	39.29	-	Part III	4.01546	1.98e-268	up	0.788602	4.65e-30	up
Ndam_i3_LQ_Ndam_c25461/f1p0/3426	-	81.47	206.32	79.55	122.67	-	Part II	-1.09912	2.69e-268	down	-0.53121	1e-67	-
Ndam_i0_LQ_Ndam_c4435/f1p6/725	-	350.07	534.03	1236.29	753.47	-	Part III	1.48418	3.76e-266	up	0.800986	4.79e-30	up
Ndam_i1_HQ_Ndam_c16085/f9p0/1608	-	125.54	118.19	239.11	217.99	-	-	1.28917	4.71e-266	up	0.225753	6.11e-13	-
Ndam_TRINITY_DN46985_c1_g10_i1	-	1.15	10.77	177.62	120.12	-	-	4.28341	1.33e-264	up	0.653158	4.01e-24	up
Ndam_i3_HQ_Ndam_c20645/f3p3/3448	-	13.92	55.52	12.1	16.26	-	Part II	-1.91884	1.14e-263	down	-0.331463	1.81e-05	-
Ndam_i0_LQ_Ndam_c19912/f1p0/417	-	14.12	75.97	336.26	881.17	-	Part IV	2.41306	8.53e-263	up	-1.29277	2.75e-211	down
Ndam_TRINITY_DN41928_c1_g1_i7	-	13.41	38.83	157.65	96.02	-	Part III	2.29298	1.2e-261	up	0.804841	9.28e-54	up
Ndam_i3_LQ_Ndam_c62100/f1p0/3059	-	70.94	73.62	13.96	29.14	-	-	-2.11845	3.65e-261	down	-0.959298	2.77e-47	down
Ndam_i3_LQ_Ndam_c11804/f1p0/3520	-	1.85	4.79	28	11.08	-	Part III	2.81124	9.36e-261	up	1.42063	7.21e-102	up
Ndam_i2_HQ_Ndam_c7002/f4p7/2540	-	81.77	72.92	14.01	18.17	-	-	-2.09976	1.79e-258	down	-0.279697	0.00131365	-
Ndam_i1_HQ_Ndam_c1541/f6p4/1579	-	87.43	139.84	30.99	25.09	-	Part II	-1.89633	2.5e-258	down	0.391068	5e-06	-
Ndam_i1_HQ_Ndam_c30271/f29p0/1999	-	355.32	728.62	1119.91	1124.69	-	-	0.894477	4.77e-258	up	0.0862752	3.66e-06	-
Ndam_TRINITY_DN43490_c2_g3_i1	-	13.82	63.03	5.61	9.47	-	Part II	-3.19991	4.28e-257	down	-0.642109	2.02e-05	down
Ndam_TRINITY_DN38462_c0_g1_i1	-	175.84	253.16	20.06	45.18	-	-	-3.36329	3.7e-256	down	-1.04816	5.01e-14	down
Ndam_i0_LQ_Ndam_c18344/f1p0/732	-	204.19	167.25	412.06	1108.04	-	Part IV	1.5745	7.85e-255	up	-1.3325	2.04e-306	down
Ndam_i6_LQ_Ndam_c540/f1p0/6317	-	11.8	38.49	9.5	20.32	-	Part II	-1.74283	1.87e-254	down	-1.00076	5.92e-74	down
Ndam_i0_HQ_Ndam_c2002/f2p0/745	-	142.5	553.02	174.8	273.72	-	Part II	-1.3854	4.17e-254	down	-0.552765	5.04e-30	-
Ndam_i1_LQ_Ndam_c12989/f1p0/1736	-	68.79	310.46	114.96	173.4	-	Part II	-1.15789	8.45e-254	down	-0.499905	1.98e-44	-
Ndam_i1_HQ_Ndam_c1289/f8p0/1554	-	4.56	132	250.52	247.57	-	-	1.1989	8.3e-253	up	0.109475	0.000798232	-
Ndam_i1_HQ_Ndam_c29721/f3p0/1319	-	62.15	227.21	416.52	394.91	-	-	1.14836	1.31e-252	up	0.169618	4.98e-10	-
Ndam_i2_HQ_Ndam_c223773/f3p58/2675	-	38.78	50.36	113.01	101.15	-	-	1.43768	1.31e-250	up	0.251901	2.09e-13	-
Ndam_i2_HQ_Ndam_c41262/f4p13/2650	-	30.1	35.79	1.41	0.67	-	-	-4.34447	1.97e-250	down	1.00923	0.000825284	up
Ndam_TRINITY_DN41403_c0_g2_i3	-	84.58	77.12	204.56	149.35	-	-	1.68119	3.88e-250	up	0.544323	5.37e-36	-
Ndam_i0_LQ_Ndam_c10031/f1p4/610	-	158.66	651.1	201.8	305.06	-	Part II	-1.41393	6.5e-248	down	-0.502441	2.81e-26	-
Ndam_TRINITY_DN45869_c0_g1_i5	-	18.99	58.53	7.69	11.05	-	Part II	-2.64313	8.86e-248	down	-0.422335	0.000544905	-
Ndam_i2_HQ_Ndam_c237408/f2p3/2121	-	23.64	32.55	91.29	45.57	-	Part III	1.76224	1.71e-246	up	1.09206	1.65e-118	up
Ndam_i2_LQ_Ndam_c208797/f1p6/2554	-	190.25	206.81	327.21	452.55	-	-	0.936731	5.36e-246	up	-0.375501	3.06e-67	-
Ndam_TRINITY_DN37770_c0_g2_i1	-	3.15	49.97	206.01	133.82	-	Part III	2.30663	1.12e-245	up	0.712675	2.51e-38	up
Ndam_i0_LQ_Ndam_c11890/f1p10/911	-	115.22	124.12	281.21	200.44	-	-	1.45415	6.34e-244	up	0.580955	2.79e-48	-
Ndam_TRINITY_DN43129_c2_g1_i5	-	235.81	91.21	246.4	200.43	-	-	1.70601	6.45e-244	up	0.387997	9e-22	-
Ndam_TRINITY_DN43769_c0_g2_i1	-	2.61	9.48	58.37	34.01	-	Part III	2.88617	1.94e-239	up	0.865919	2.17e-37	up
Ndam_TRINITY_DN42807_c2_g3_i1	-	80.35	136.35	385.97	232.15	-	Part III	1.77256	1.87e-238	up	0.823922	9.6e-69	up
Ndam_i1_HQ_Ndam_c29730/f2p9/1175	-	355.07	404.89	0.57	161.31	-	-	-8.76843	5.82e-237	down	-0.329266	NA	-
Ndam_i3_LQ_Ndam_c12293/f1p0/3669	-	139.29	182.82	68.81	96.65	-	-	-1.13432	2.99e-236	down	-0.397209	3.53e-32	-
Ndam_i1_LQ_Ndam_c22247/f1p0/1814	-	60.55	49.45	119.22	50.96	-	Part III	1.54339	1.81e-235	up	1.31698	1.12e-171	up
Ndam_i1_HQ_Ndam_c1824/f2p11/1476	-	94.87	99.18	200.6	162.88	-	-	1.28994	2.16e-235	up	0.392908	3.28e-28	-
Ndam_i1_HQ_Ndam_c29705/f7p0/1357	-	117.12	122.78	251.42	153.16	-	Part III	1.30982	4e-235	up	0.805162	2.33e-116	up
Ndam_i1_HQ_Ndam_c15873/f27p0/1808	-	200.62	204.58	347.85	322.2	-	-	1.03994	1.62e-234	up	0.202762	2.55e-14	-
Ndam_i0_LQ_Ndam_c6586/f1p0/835	-	100.3	107.41	261.51	168.99	-	Part III	1.55567	5.62e-234	up	0.720145	3.75e-66	up
Ndam_i0_LQ_Ndam_c7124/f1p0/662	-	315.58	185.94	425.68	323.09	-	-	1.46941	9.93e-233	up	0.490335	7.56e-35	-
Ndam_i2_LQ_Ndam_c55249/f1p4/2945	-	98.28	96.7	163.62	68.16	-	Part III	1.03295	4.97e-232	up	1.3531	2.04e-306	up
Ndam_TRINITY_DN47037_c0_g1_i3	-	0.04	0.14	598.24	1.44	-	Part III	11.0324	2.2e-228	up	8.38565	2.04e-306	up
Ndam_i0_LQ_Ndam_c9384/f1p2/645	-	487.89	1964.74	889.04	1102.49	-	Part II	-0.868748	1.43e-226	down	-0.217733	1.24e-15	-
Ndam_i2_LQ_Ndam_c6473/f1p246/2559	-	34.63	152.49	51.73	56.18	-	Part II	-1.2835	8.4e-226	down	-0.0266876	0.70098	-
Ndam_i3_LQ_Ndam_c61517/f1p0/3819	-	40.25	26.66	60.31	131.22	-	Part IV	1.45159	1.89e-225	up	-1.02673	4.73e-153	down
Ndam_i1_HQ_Ndam_c13399/f2p0/1350	-	8.9	66.69	4.01	2.89	-	Part II	-3.75072	9.89e-225	down	0.520274	0.048761	-
Ndam_i0_HQ_Ndam_c18439/f22p4/618	-	214.01	906	335.65	491.93	-	Part II	-1.15728	1.03e-224	down	-0.458728	2.76e-34	-
Ndam_i1_LQ_Ndam_c8385/f1p1/1371	-	80.61	79.02	176.18	99.81	-	Part III	1.43172	6.15e-224	up	0.909089	1.03e-107	up
Ndam_TRINITY_DN39913_c0_g1_i3	-	297.5	98.52	200.5	67.75	-	-	1.29856	1.35e-222	up	1.65469	2.04e-306	up
Ndam_i0_HQ_Ndam_c1400/f4p0/692	-	275.35	264.44	513.02	340.36	-	Part III	1.22982	4.05e-222	up	0.683878	4.67e-88	up
Ndam_i1_HQ_Ndam_c1169/f6p24/1611	-	56.04	109.1	24.72	33.67	-	Part II	-1.86222	4.01e-220	down	-0.348632	1.95e-05	-
Ndam_i1_HQ_Ndam_c977/f10p0/1914	-	40.16	42.79	104.07	76.05	-	-	1.55677	2.51e-217	up	0.543075	2.3e-38	-
Ndam_i0_HQ_Ndam_c17806/f24p0/552	-	182.46	777.39	272.15	418.3	-	Part II	-1.23791	4.28e-217	down	-0.524977	2.31e-33	-
Ndam_i1_HQ_Ndam_c16139/f4p0/1394	-	98.38	134.02	265.08	216.13	-	-	1.25944	5.05e-217	up	0.386994	5.07e-31	-
Ndam_i0_HQ_Ndam_c2216/f2p4/494	-	314.24	266.64	613.94	355.17	-	Part III	1.47786	1.39e-216	up	0.877632	3.16e-96	up
Ndam_i2_LQ_Ndam_c39599/f1p3/2684	-	1.77	6.62	32.47	9.17	-	Part III	2.55873	3.15e-215	up	1.89866	3.04e-139	up
Ndam_TRINITY_DN46323_c0_g2_i3	-	1.98	1.76	49.38	28.97	-	Part III	5.00568	1.05e-214	up	0.85757	3.32e-32	up
Ndam_i2_HQ_Ndam_c142247/f3p0/2924	-	77.02	156.36	253.39	259.44	-	-	0.970229	8.29e-214	up	0.0580578	0.0269328	-
Ndam_i1_HQ_Ndam_c10641/f3p0/1774	-	27.91	11.26	50.18	38.93	-	-	2.42184	1.05e-211	up	0.45744	4.45e-14	-
Ndam_i0_HQ_Ndam_c6900/f2p0/555	-	962.43	292.5	645.82	1776.45	-	Part IV	1.41268	6.02e-211	up	-1.3659	2.04e-306	down
Ndam_TRINITY_DN41816_c2_g1_i10	-	0.75	1.05	57.68	38.5	-	-	5.95686	1.22e-210	up	0.669533	2.86e-25	up
Ndam_TRINITY_DN46453_c2_g4_i1	-	1.02	8.33	141.28	102.34	-	-	4.28105	3.36e-207	up	0.550922	1.57e-13	-
Ndam_i0_LQ_Ndam_c1159/f4p0/691	-	1554.23	740.99	1140.96	680.89	-	-	0.897698	4.1e-207	up	0.83613	1.5e-203	up
Ndam_i0_HQ_Ndam_c2235/f2p0/593	-	165.36	669.51	200.37	293.91	-	Part II	-1.46436	4.77e-207	down	-0.459299	2.31e-19	-
Ndam_i0_HQ_Ndam_c2025/f3p9/887	-	174.36	194.57	371.51	282.03	-	-	1.20725	6.43e-207	up	0.489015	2.16e-40	-
Ndam_TRINITY_DN40991_c0_g1_i2	-	15.6	44.47	141.28	645.37	-	Part IV	1.93719	3.45e-206	up	-2.09403	2.04e-306	down
Ndam_i4_HQ_Ndam_c420/f6p0/4606	-	26.18	90.95	26.51	49.65	-	Part II	-1.50291	3.56e-204	down	-0.811458	2.62e-87	down
Ndam_i2_HQ_Ndam_c221596/f4p19/2296	-	5.67	3.47	27.94	5.27	-	Part III	3.26843	3.79e-204	up	2.46414	1.14e-145	up
Ndam_i0_LQ_Ndam_c8533/f1p0/713	-	347.15	325.82	590.91	438.94	-	-	1.13281	1.03e-201	up	0.520006	3.56e-55	-
Ndam_TRINITY_DN11694_c0_g1_i1	-	4.35	2.85	326.5	245.11	-	-	6.8488	2.09e-200	up	0.506006	3.7e-18	-
Ndam_i2_HQ_Ndam_c69485/f2p11/2781	-	19.38	59.4	14.41	12.17	-	Part II	-1.76603	4.84e-200	down	0.334447	0.000307036	-
Ndam_i0_LQ_Ndam_c3109/f1p0/649	-	4368.33	4856.55	2077.76	1364.82	-	-	-0.949417	2.85e-199	down	0.698616	3.7e-164	up
Ndam_i1_LQ_Ndam_c21729/f1p0/1375	-	22.93	27.48	87.03	45.77	-	Part III	1.93546	6.92e-199	up	1.01193	2.72e-67	up
Ndam_i0_LQ_Ndam_c4481/f1p27/579	-	68.66	452.69	127.81	47.79	-	Part II	-1.54515	8.89e-199	down	1.49491	3.58e-72	up
Ndam_TRINITY_DN45839_c0_g1_i1	-	21.61	38.03	103.53	57.33	-	Part III	1.71529	4e-198	up	0.942398	1.91e-68	up
Ndam_i0_HQ_Ndam_c1517/f4p0/805	-	251.74	271.96	482.59	382.92	-	-	1.10236	4.26e-198	up	0.426005	4.48e-42	-
Ndam_i0_HQ_Ndam_c14330/f2p0/510	-	482.75	1880.8	759.82	951.8	-	Part II	-1.03213	2.86e-197	down	-0.231781	1.08e-11	-
Ndam_i1_HQ_Ndam_c4601/f3p0/1878	-	103.86	49.21	108.54	79.37	-	-	1.41376	7.58e-197	up	0.542074	3.51e-39	-
Ndam_i1_HQ_Ndam_c29701/f10p0/1269	-	300.73	241.51	82.05	93.94	-	-	-1.28072	7.84e-197	down	-0.102026	0.0928267	-
Ndam_i0_HQ_Ndam_c1175/f4p0/958	-	91.31	232.79	66.32	95.55	-	Part II	-1.53567	1.96e-196	down	-0.432416	9.65e-12	-
Ndam_TRINITY_DN40230_c0_g1_i3	-	21.03	58	142.94	12.89	-	Part III	1.57623	1.88e-195	up	3.53683	2.04e-306	up
Ndam_i1_HQ_Ndam_c29784/f14p4/1879	-	46.29	168.08	58.89	80.4	-	Part II	-1.2367	1.26e-193	down	-0.355094	1.44e-13	-
Ndam_i1_HQ_Ndam_c27536/f7p0/1463	-	43.74	76.24	160.98	125.97	-	-	1.3503	4.78e-192	up	0.446655	3.79e-29	-
Ndam_i1_LQ_Ndam_c29244/f1p0/1085	-	18.02	20.64	88.69	28.98	-	Part III	2.37587	2.33e-191	up	1.69368	3.24e-117	up
Ndam_i0_LQ_Ndam_c21098/f1p3/680	-	37.74	54.44	379.44	112.94	-	Part III	3.05896	8.12e-190	up	1.83673	2.04e-306	up
Ndam_i1_HQ_Ndam_c17324/f2p0/1251	-	476.88	452.44	188.9	211.04	-	-	-0.984661	3.31e-188	down	-0.0676408	0.123627	-
Ndam_TRINITY_DN44737_c0_g1_i2	-	67.54	74.62	147.08	116.31	-	-	1.25136	9.3e-188	up	0.430749	1.02e-30	-
Ndam_i1_HQ_Ndam_c27586/f2p8/1194	-	12.54	1.66	53.41	32.66	-	Part III	5.20059	6.18e-187	up	0.795126	4.72e-25	up
Ndam_TRINITY_DN37770_c0_g1_i1	-	1	11.45	99.66	56.11	-	Part III	3.37905	8.47e-187	up	0.910165	1.52e-30	up
Ndam_i1_LQ_Ndam_c25236/f1p9/1790	-	54.57	109.04	31.25	33.87	-	Part II	-1.52468	5.44e-185	down	-0.0217576	0.846023	-
Ndam_i0_HQ_Ndam_c18505/f30p9/662	-	2744.28	2200.21	2890.38	3315.34	-	-	0.66831	1.31e-184	up	-0.105196	1.55e-07	-
Ndam_TRINITY_DN44030_c0_g5_i1	-	188.77	63.71	5.6	2.33	-	Part I	-3.21665	2.68e-184	down	1.23367	1.97e-07	up
Ndam_i0_LQ_Ndam_c21055/f1p0/450	-	96.09	221.98	3.5	0.31	-	Part II	-5.57362	3.47e-184	down	1.96619	5.77e-06	up
Ndam_TRINITY_DN44935_c0_g2_i1	-	427.95	419.23	137.36	148.75	-	-	-1.33178	1.05e-183	down	-0.0216274	0.794102	-
Ndam_i1_LQ_Ndam_c24444/f1p0/1316	-	31.89	33.49	95.11	61.36	-	Part III	1.7795	2.43e-183	up	0.721324	8.27e-42	up
Ndam_i2_LQ_Ndam_c249212/f1p27/2077	-	228.67	546.11	242.1	126.06	-	Part II	-0.898644	1.71e-182	down	1.03321	5.72e-269	up
Ndam_i0_LQ_Ndam_c12477/f1p4/662	-	234.35	245.14	52.27	30.84	-	-	-1.94826	1.18e-179	down	0.844243	4.4e-14	up
Ndam_i1_LQ_Ndam_c15288/f1p0/1273	-	136.45	390.74	614.58	657.63	-	-	0.927583	1.77e-179	up	-0.00530375	0.89967	-
Ndam_TRINITY_DN1387_c0_g1_i1	-	0.96	16.49	76.97	55.22	-	-	2.48969	1.04e-177	up	0.566077	1.61e-16	-
Ndam_i3_LQ_Ndam_c59188/f1p1/3093	-	18.59	25.02	2.35	3.44	-	-	-3.11449	1.27e-177	down	-0.436046	0.029756	-
Ndam_TRINITY_DN47028_c1_g3_i1	-	0.25	3.13	70.11	0.5	-	Part III	4.67702	6.39e-177	up	6.18301	2.39e-131	up
Ndam_TRINITY_DN44266_c2_g2_i3	-	1789.99	108.91	12.62	8.37	-	Part I	-2.82197	7.66e-175	down	0.653144	0.000179505	up
Ndam_i0_LQ_Ndam_c7435/f1p3/836	-	358.12	475.55	1625.21	594.66	-	Part III	2.04209	1.25e-174	up	1.54071	2.04e-306	up
Ndam_i0_LQ_Ndam_c20044/f1p0/524	-	136.69	231.26	486.79	200.16	-	Part III	1.3499	5.24e-174	up	1.36882	3.47e-194	up
Ndam_i4_HQ_Ndam_c11389/f7p0/4534	-	29.56	37.76	10.25	10.19	-	-	-1.60553	1.11e-173	down	0.0984876	0.338591	-
Ndam_i0_HQ_Ndam_c23187/f27p0/675	-	152.69	561.35	194.84	309.79	-	Part II	-1.25071	6.35e-173	down	-0.574853	4.24e-38	-
Ndam_i2_HQ_Ndam_c17972/f13p6/2331	-	44.22	38.16	79.53	80.07	-	-	1.33381	1.04e-172	up	0.0830632	0.0803185	-
Ndam_TRINITY_DN42479_c0_g1_i3	-	85.57	91.46	157.15	111.05	-	-	1.05583	2.34e-172	up	0.593418	1.54e-69	up
Ndam_i1_HQ_Ndam_c7534/f2p0/1623	-	16.51	23.48	72.17	49.05	-	-	1.88449	9.7e-172	up	0.645991	1.18e-31	up
Ndam_TRINITY_DN44732_c0_g1_i1	-	25.21	21.93	53.6	27	-	Part III	1.5637	2.48e-171	up	1.07723	1.43e-83	up
Ndam_TRINITY_DN45080_c1_g2_i5	-	67.92	409.85	87.04	15.77	-	Part II	-1.95559	2.61e-171	down	2.47201	4.09e-68	up
Ndam_i2_LQ_Ndam_c139036/f1p13/2766	Trihelix	60.2	59.39	105.72	115.33	-	-	1.1052	3.37e-171	up	-0.0334901	0.447496	-
Ndam_i1_LQ_Ndam_c20386/f1p12/1886	-	206.67	274.17	17.14	116.49	-	-	-3.68705	4.96e-170	down	-0.556471	NA	-
Ndam_i1_HQ_Ndam_c15879/f17p0/1755	-	6.94	14.85	52.86	32.49	-	Part III	2.10731	1.31e-169	up	0.792293	1.43e-37	up
Ndam_TRINITY_DN39903_c0_g1_i3	-	5.37	3.66	33.51	10.01	-	Part III	3.42531	2.7e-169	up	1.80862	1.21e-78	up
Ndam_TRINITY_DN48317_c0_g1_i9	-	252.21	153.3	283.65	283.32	-	-	1.15991	4.79e-169	up	0.0934886	0.0192578	-
Ndam_i1_HQ_Ndam_c17229/f3p0/1824	-	19.15	35.28	1.82	1.09	-	Part II	-3.95259	5.18e-169	down	0.730703	0.0239183	up
Ndam_i1_HQ_Ndam_c27345/f6p3/1240	-	514.22	400.98	168.72	142.48	-	-	-0.973581	1.44e-168	down	0.335669	2.48e-16	-
Ndam_i1_LQ_Ndam_c20347/f1p4/1678	-	350.64	152.01	50.87	43.31	-	Part I	-1.30178	8.25e-168	down	0.323689	2.35e-07	-
Ndam_i1_HQ_Ndam_c29410/f17p0/1908	-	66.64	55.85	10.39	26.36	-	-	-2.14591	1.11e-166	down	-1.23575	2.1e-40	down
Ndam_i2_HQ_Ndam_c24200/f2p18/2281	ARR-B	28.57	40.62	84.96	135.35	-	Part IV	1.33487	7.14e-166	up	-0.578716	2.88e-61	-
Ndam_TRINITY_DN39136_c0_g1_i1	-	42.67	89.26	6.04	5.5	-	Part II	-3.57284	1e-165	down	0.211322	0.528501	-
Ndam_i0_LQ_Ndam_c22578/f1p11/682	-	176.74	557.06	198.85	268.93	-	Part II	-1.20877	4.58e-164	down	-0.340087	1.13e-12	-
Ndam_i0_HQ_Ndam_c23288/f28p0/670	-	214.83	865.88	341.01	493.39	-	Part II	-1.06863	9.65e-163	down	-0.439093	1.28e-33	-
Ndam_i0_LQ_Ndam_c12968/f1p0/912	-	106.31	110.94	19.28	18.37	-	-	-2.2403	1.23e-162	down	0.160114	0.32657	-
Ndam_i0_HQ_Ndam_c609/f7p0/540	-	806.91	1482.29	2148.01	1016.96	-	-	0.810194	5.11e-162	up	1.17065	2.04e-306	up
Ndam_i1_HQ_Ndam_c30083/f15p0/1859	-	25.85	107.72	441.62	374.26	-	-	2.30018	8.45e-162	up	0.331564	5.36e-36	-
Ndam_TRINITY_DN46686_c1_g1_i5	-	60.07	75.77	143.5	124.86	-	-	1.19636	1.15e-161	up	0.292659	1.89e-13	-
Ndam_i0_LQ_Ndam_c4160/f1p10/1004	DBB	496.85	336.6	513.77	372.01	-	-	0.884264	3.26e-161	up	0.556757	8.46e-79	-
Ndam_i0_HQ_Ndam_c2214/f3p11/902	-	627.37	187.57	50.82	159.47	-	Part I	-1.60457	4.6e-161	down	-1.54953	8.43e-155	down
Ndam_i1_LQ_Ndam_c8817/f1p0/1737	-	81.9	72.01	16.8	15.66	-	-	-1.819	1.67e-160	down	0.191168	0.0984436	-
Ndam_TRINITY_DN39951_c0_g1_i3	-	20.8	9.27	66.4	50.79	-	-	3.09388	1.69e-160	up	0.473876	1.3e-08	-
Ndam_i1_HQ_Ndam_c1251/f4p0/1657	-	21.13	15.15	50.92	33.33	-	Part III	2.01508	2.48e-159	up	0.699027	1.69e-27	up
Ndam_TRINITY_DN47845_c1_g1_i9	-	106.64	91.85	225.45	75.47	-	Part III	1.57123	7.75e-159	up	1.66398	7.03e-191	up
Ndam_i1_HQ_Ndam_c11422/f3p0/1346	-	46.36	40.72	98.85	80.36	-	-	1.55314	4.35e-158	up	0.389137	7.11e-15	-
Ndam_i0_LQ_Ndam_c4798/f1p1/861	bHLH	34.17	28.73	106.23	69.45	-	Part III	2.15531	4.54e-158	up	0.704745	1.84e-27	up
Ndam_TRINITY_DN44935_c0_g2_i3	-	335.68	324.3	113.06	117.74	-	-	-1.24456	2.13e-157	down	0.0331482	0.699857	-
Ndam_i0_HQ_Ndam_c1857/f2p0/551	-	296.04	124.86	286.78	181.84	-	-	1.4729	5.56e-156	up	0.748571	1.22e-48	up
Ndam_TRINITY_DN47230_c2_g1_i6	-	0.98	7.72	49.41	38.06	-	-	2.93426	6.97e-154	up	0.464429	2.65e-09	-
Ndam_i2_HQ_Ndam_c9167/f3p8/2485	AP2	3.08	30.21	4.23	5.86	-	Part II	-2.54788	1.03e-153	down	-0.363597	0.0272369	-
Ndam_i0_HQ_Ndam_c21/f14p0/536	-	115.05	599.69	226.61	132.81	-	Part II	-1.1279	1.65e-153	down	0.860825	2.21e-48	up
Ndam_i3_HQ_Ndam_c67761/f7p0/4011	-	92.11	59.26	19.66	26.08	-	Part I	-1.31561	6.61e-153	down	-0.313239	2.62e-08	-
Ndam_i1_LQ_Ndam_c12503/f1p1/1681	-	24.46	21.49	60.9	32.89	-	Part III	1.77113	6.36e-152	up	0.977854	3.51e-57	up
Ndam_TRINITY_DN39343_c0_g1_i1	-	73.96	94.94	195.82	172.23	-	-	1.31813	1.19e-150	up	0.276558	4.29e-10	-
Ndam_i1_LQ_Ndam_c24523/f1p6/1422	-	76.84	94.53	172.21	127.15	-	-	1.14062	1.31e-150	up	0.529243	2.44e-42	-
Ndam_i1_LQ_Ndam_c14427/f1p0/1143	-	14.86	43.01	108.03	24.56	-	Part III	1.59941	2.58e-150	up	2.20862	6.99e-217	up
Ndam_i1_LQ_Ndam_c20121/f1p1/1443	-	124.72	127.97	225.15	159.25	-	-	1.08706	4.27e-150	up	0.592014	8.01e-64	up
Ndam_i0_HQ_Ndam_c428/f5p0/726	-	4.12	20.08	97.32	272.6	-	Part IV	2.5511	6.01e-150	up	-1.38918	9.25e-170	down
Ndam_i0_LQ_Ndam_c21388/f1p1/950	-	33.28	183	54.9	34.11	-	Part II	-1.45817	2.64e-149	down	0.772332	1.55e-20	up
Ndam_TRINITY_DN47547_c1_g2_i1	-	43.27	12.58	82.23	45.11	-	Part III	2.96423	5.79e-149	up	0.947873	1.02e-27	up
Ndam_i1_HQ_Ndam_c27618/f2p19/1908	-	28.33	35.42	4.18	4.1	-	-	-2.78589	9.94e-149	down	0.11154	0.667459	-
Ndam_i0_HQ_Ndam_c17846/f9p3/941	-	30.58	173.18	296.83	1089.71	-	Part IV	1.05216	1.7e-148	up	-1.78102	2.04e-306	down
Ndam_TRINITY_DN43370_c3_g1_i1	-	55.29	70.57	136.88	110.44	-	-	1.22816	1.77e-148	up	0.400815	6.7e-21	-
Ndam_TRINITY_DN43720_c2_g1_i2	-	16.29	192.62	60.1	25.13	-	Part II	-1.40383	2.28e-148	down	1.33763	4.68e-56	up
Ndam_i0_HQ_Ndam_c23272/f14p2/640	-	122.27	452.13	163.98	234.18	-	Part II	-1.18807	5.02e-148	down	-0.419607	1.97e-15	-
Ndam_TRINITY_DN38220_c0_g1_i2	C2H2	35.54	16.54	52.5	54.66	-	-	1.9355	3.07e-147	up	0.0332994	0.696695	-
Ndam_i1_LQ_Ndam_c13041/f1p1/1592	-	68.62	79.37	145.09	126.01	-	-	1.14347	2.8e-146	up	0.294695	4.48e-14	-
Ndam_TRINITY_DN42209_c1_g1_i2	-	25.84	33.59	85.92	50.93	-	Part III	1.63007	9.33e-146	up	0.841707	4.85e-49	up
Ndam_i1_HQ_Ndam_c7990/f2p0/1770	-	10.15	58.76	12.8	5.6	-	Part II	-1.91726	1.63e-145	down	1.24808	3.04e-21	up
Ndam_i2_LQ_Ndam_c25187/f1p131/2362	-	219.67	528.72	267.36	417.61	-	-	-0.708095	4.56e-145	down	-0.549939	3.31e-123	-
Ndam_TRINITY_DN45650_c0_g3_i1	-	12.94	15.09	56.21	100.57	-	Part IV	2.16244	9.48e-145	up	-0.743431	1.53e-40	down
Ndam_i0_LQ_Ndam_c19547/f1p0/580	-	3090.77	4874.38	2505.89	2282.98	-	Part II	-0.68467	9.1e-144	down	0.227026	8.05e-21	-
Ndam_i0_HQ_Ndam_c2257/f2p4/913	-	71.69	83.16	179.97	137.72	-	-	1.38883	1.1e-143	up	0.475771	1.58e-24	-
Ndam_i0_LQ_Ndam_c10401/f1p10/809	-	89.93	46.54	126.55	76.07	-	-	1.71455	2.08e-143	up	0.820907	1.19e-40	up
Ndam_i1_LQ_Ndam_c28236/f1p2/1239	-	447.8	156.95	40.47	62.84	-	Part I	-1.67488	2.75e-143	down	-0.538838	1.06e-14	-
Ndam_i0_LQ_Ndam_c10131/f1p8/774	-	48.55	60.33	154.7	83.68	-	Part III	1.63036	2.82e-143	up	0.97588	3.74e-58	up
Ndam_i0_HQ_Ndam_c301/f13p0/644	-	119.34	523.61	201.3	317.54	-	Part II	-1.10293	6.67e-143	down	-0.562641	8.63e-33	-
Ndam_i0_HQ_Ndam_c647/f6p0/610	-	125.97	492.66	184.38	260.83	-	Part II	-1.14131	8.37e-143	down	-0.40589	5.92e-16	-
Ndam_i0_LQ_Ndam_c5368/f1p5/706	-	85.71	124.46	253.51	219.62	-	-	1.29931	1.98e-142	up	0.300414	1.67e-10	-
Ndam_i0_HQ_Ndam_c492/f6p0/663	-	74.91	312.69	99.04	153.27	-	Part II	-1.38132	2.81e-142	down	-0.534622	1.49e-17	-
Ndam_i3_HQ_Ndam_c83128/f21p0/3170	-	8.85	16.58	1.01	1.37	-	Part II	-3.70993	3.97e-142	down	-0.319975	0.315612	-
Ndam_i0_HQ_Ndam_c1533/f4p0/968	-	62.45	66.9	146.15	99.95	-	-	1.39761	5.83e-142	up	0.637664	3.23e-37	up
Ndam_i1_HQ_Ndam_c16086/f6p4/1376	-	174.41	194.3	71.9	50.18	-	-	-1.15694	1.25e-141	down	0.609349	9.5e-25	up
Ndam_i1_HQ_Ndam_c1553/f6p4/1524	-	77.18	65.18	124.87	107.14	-	-	1.21296	1.29e-141	up	0.312744	2.9e-13	-
Ndam_i0_LQ_Ndam_c18052/f1p0/794	-	830.04	586.3	828.74	733.95	-	-	0.773403	3.11e-141	up	0.267531	3.56e-23	-
Ndam_i0_LQ_Ndam_c4976/f1p5/666	-	150.41	96.28	229.71	274.77	-	-	1.52595	7.15e-141	up	-0.162515	0.268451	-
Ndam_i0_LQ_Ndam_c13038/f1p5/636	-	114.57	118.36	250.6	190.27	-	-	1.35517	2.27e-140	up	0.490068	3.82e-22	-
Ndam_i1_LQ_Ndam_c19029/f1p0/1932	-	7.03	186.79	285.14	14.23	-	Part III	0.884695	4.22e-140	up	4.40082	2.04e-306	up
Ndam_i1_LQ_Ndam_c11461/f1p0/1501	-	102.87	203.76	309.13	276.87	-	-	0.875214	4.23e-140	up	0.250598	2.54e-17	-
Ndam_i1_LQ_Ndam_c4700/f1p0/1898	-	233.69	256.43	112	129.6	-	-	-0.920027	4.34e-140	down	-0.116901	0.00723427	-
Ndam_TRINITY_DN44284_c3_g1_i1	-	33.9	43.45	4.53	5.6	-	-	-2.95837	7.09e-140	down	-0.206894	0.410473	-
Ndam_i0_LQ_Ndam_c21057/f1p3/669	-	169.49	631.2	263.43	384.75	-	Part II	-0.985544	3.59e-139	down	-0.453076	3.5e-27	-
Ndam_TRINITY_DN36003_c0_g1_i2	-	18.7	11.98	55.56	39.39	-	-	2.46318	7.01e-139	up	0.583548	4.48e-14	-
Ndam_i1_HQ_Ndam_c839/f8p0/1670	-	47.09	132.61	207.25	192.11	-	-	0.917943	1.17e-138	up	0.201192	1.38e-09	-
Ndam_TRINITY_DN40930_c1_g3_i1	-	32.3	168.65	345.63	210.61	-	Part III	1.30852	2.13e-138	up	0.803007	1.52e-58	up
Ndam_i2_LQ_Ndam_c37009/f1p236/2785	-	10.19	25.2	52.69	221.46	-	Part IV	1.33638	2.26e-138	up	-1.97535	2.04e-306	down
Ndam_i0_LQ_Ndam_c13292/f1p0/914	-	114.86	63.14	155.43	131.4	-	-	1.57412	6.56e-138	up	0.333877	1.1e-09	-
Ndam_i1_HQ_Ndam_c14376/f2p0/1194	-	75.22	105.64	27.86	48.21	-	-	-1.6445	1.5e-137	down	-0.692295	3.87e-18	down
Ndam_TRINITY_DN41793_c1_g1_i3	-	12.2	16.66	75.04	22.1	-	Part III	2.43804	2.17e-137	up	1.82964	8.68e-78	up
Ndam_i1_HQ_Ndam_c2593/f4p0/1742	-	50.89	63.42	119.95	75.1	-	Part III	1.19124	2.44e-137	up	0.765352	1.53e-71	up
Ndam_i1_LQ_Ndam_c27703/f1p5/1179	-	6.39	52.92	5.46	1.35	-	Part II	-2.97763	1.01e-136	down	1.87364	3.39e-12	up
Ndam_i1_LQ_Ndam_c2230/f3p34/1837	-	161.22	145.43	216.18	154	-	-	0.846037	3.09e-136	up	0.581598	6.42e-77	-
Ndam_TRINITY_DN46510_c0_g1_i4	-	75.72	73.58	130.69	83.06	-	Part III	1.10281	3.81e-136	up	0.742424	3.36e-63	up
Ndam_i0_LQ_Ndam_c14270/f1p19/680	-	160.15	573.59	236.3	307.63	-	Part II	-1.00418	1.15e-135	down	-0.287037	1.78e-10	-
Ndam_i0_HQ_Ndam_c126/f9p0/594	-	139.25	597.97	246.56	379.12	-	Part II	-1.00199	1.93e-135	down	-0.525897	1.6e-32	-
Ndam_i2_LQ_Ndam_c139232/f1p3/3009	-	23.58	30.22	57.81	41.32	-	-	1.20947	4.41e-135	up	0.574478	2.27e-39	-
Ndam_i4_HQ_Ndam_c11355/f11p14/4930	-	79.02	83.59	31.57	67.33	-	-	-1.129	5.76e-135	down	-0.997336	6.32e-149	down
Ndam_i1_LQ_Ndam_c2683/f1p0/1431	-	88.58	97.11	168.29	89.8	-	Part III	1.06696	1.7e-134	up	0.994722	4.93e-115	up
Ndam_TRINITY_DN41388_c6_g1_i6	-	34.81	18.49	63.46	23.29	-	Part III	2.04883	1.06e-133	up	1.52365	8.22e-87	up
Ndam_i1_HQ_Ndam_c26614/f2p15/1902	-	490.29	497.98	644.07	972.27	-	Part IV	0.64584	1.16e-133	up	-0.501297	2.02e-156	-
Ndam_i2_LQ_Ndam_c115782/f1p70/2733	-	109.53	205.84	274.49	321.55	-	-	0.689468	1.99e-133	up	-0.135508	6.18e-09	-
Ndam_i1_HQ_Ndam_c10480/f3p7/1774	-	16.11	12.38	40.98	41.47	-	-	1.99538	2.27e-133	up	0.0745237	0.376899	-
Ndam_i0_HQ_Ndam_c1769/f3p0/976	-	307.05	625.13	298.32	360.93	-	Part II	-0.79171	6.31e-133	down	-0.181887	7.5e-08	-
Ndam_i0_HQ_Ndam_c288/f10p0/655	-	3067.35	991.86	1490.47	1265.23	-	Part I	0.861011	2.59e-132	up	0.328602	1.56e-37	-
Ndam_i0_HQ_Ndam_c1076/f5p0/613	-	100.95	446.47	172.39	255.02	-	Part II	-1.09674	2.51e-131	down	-0.469925	7.71e-20	-
Ndam_TRINITY_DN42273_c1_g1_i4	-	6.56	24.47	148.61	6.43	-	Part III	2.85914	3.36e-130	up	4.38151	8.08e-141	up
Ndam_i2_HQ_Ndam_c53548/f5p1/2343	-	26.18	81.96	26.73	30.25	-	Part II	-1.34122	5.57e-130	down	-0.0877017	0.309344	-
Ndam_TRINITY_DN45060_c0_g1_i3	-	102.17	146.84	44.64	46.5	-	-	-1.43983	1.31e-129	down	0.0342488	0.771602	-
Ndam_i1_LQ_Ndam_c8937/f1p0/1521	MIKC_MADS	112.89	153.12	231.38	160.31	-	-	0.869284	1.31e-129	up	0.620681	1.81e-78	up
Ndam_i0_LQ_Ndam_c12890/f1p1/743	-	105.81	128.42	244.34	160.42	-	Part III	1.20123	1.71e-129	up	0.695734	2.47e-49	up
Ndam_TRINITY_DN43925_c0_g3_i1	-	36.86	57.48	128.75	134.16	-	-	1.43531	4.12e-129	up	0.0311303	0.681127	-
Ndam_i1_HQ_Ndam_c29704/f7p0/1272	-	54.14	218.6	86.98	47.39	-	Part II	-1.05298	5.09e-129	down	0.96678	3.53e-57	up
Ndam_i2_LQ_Ndam_c138411/f1p51/2545	-	74.28	97.33	157.86	105.26	-	-	0.970584	7.22e-129	up	0.67653	1.63e-103	up
Ndam_i1_LQ_Ndam_c11759/f1p6/1876	-	218.21	235.82	355.24	408.45	-	-	0.865017	9.42e-129	up	-0.108718	5.47e-05	-
Ndam_TRINITY_DN45750_c5_g2_i1	-	9.8	50.81	12.6	15.29	-	Part II	-1.73304	1.14e-128	down	-0.186323	0.0850474	-
Ndam_i0_LQ_Ndam_c10615/f1p7/1014	-	513.06	465.26	645.64	552.92	-	-	0.748037	2.09e-128	up	0.315594	7.07e-35	-
Ndam_i1_LQ_Ndam_c10594/f1p15/1776	-	2.47	1.55	20.77	1.34	-	Part III	3.95475	9.29e-128	up	3.86781	3.08e-116	up
Ndam_TRINITY_DN45271_c2_g1_i2	-	49.23	77.09	162.4	122.24	-	-	1.34875	1.84e-127	up	0.501368	1.59e-22	-
Ndam_TRINITY_DN45858_c5_g1_i4	-	27.88	28.08	92.6	43.26	-	Part III	1.98648	6.67e-127	up	1.18236	1.72e-52	up
Ndam_i1_LQ_Ndam_c7125/f1p17/1710	-	102.1	47.96	9.66	7.45	-	Part I	-2.02866	9.31e-127	down	0.456228	0.00145516	-
Ndam_i1_HQ_Ndam_c14838/f2p0/1279	-	76.84	88.81	155.98	123.45	-	-	1.08691	1.3e-126	up	0.4278	8.51e-25	-
Ndam_i1_LQ_Ndam_c10523/f1p0/1753	-	322.73	360.19	497.96	374.25	-	-	0.741716	2.89e-126	up	0.503891	2.72e-103	-
Ndam_TRINITY_DN45548_c3_g1_i5	-	765.87	272.83	426.53	271.81	-	Part I	0.919349	3.59e-125	up	0.741032	1.81e-134	up
Ndam_i0_HQ_Ndam_c17844/f25p13/521	-	112.62	495.99	180.64	307.89	-	Part II	-1.18186	5.76e-125	down	-0.673931	9.82e-34	down
Ndam_i2_HQ_Ndam_c2233/f4p8/2324	-	16.4	28.35	57.77	36.6	-	Part III	1.30076	5.94e-125	up	0.749038	2.08e-49	up
Ndam_i0_LQ_Ndam_c13061/f1p8/760	-	70.89	83.39	177.36	135.87	-	-	1.36039	9.1e-125	up	0.474048	1.22e-19	-
Ndam_TRINITY_DN43013_c0_g1_i1	-	25.79	22.97	54.37	36.46	-	-	1.51443	9.36e-125	up	0.6671	2.88e-30	up
Ndam_TRINITY_DN45439_c3_g2_i2	-	60.08	67.78	129.24	95.18	-	-	1.20482	3.19e-124	up	0.531037	8.95e-31	-
Ndam_i0_LQ_Ndam_c9931/f1p0/746	-	932.51	983.48	467.76	295.91	-	-	-0.796618	6.28e-124	down	0.743644	2.49e-15	up
Ndam_TRINITY_DN40607_c0_g1_i1	-	29.33	39.39	95.19	52.71	-	Part III	1.54686	4.84e-123	up	0.940589	4.26e-53	up
Ndam_i1_LQ_Ndam_c2374/f2p0/1943	-	32.58	34.1	5.3	1.21	-	-	-2.39425	8.89e-123	down	2.05649	2.27e-21	up
Ndam_TRINITY_DN40217_c0_g1_i1	-	38.78	41.71	90.45	54.34	-	Part III	1.3912	1.36e-122	up	0.825521	2.35e-50	up
Ndam_TRINITY_DN45098_c0_g1_i1	-	32.19	28.77	63.23	40.37	-	Part III	1.40784	1.46e-122	up	0.733645	1.63e-38	up
Ndam_i0_HQ_Ndam_c17777/f17p0/658	-	72.8	299.85	100.3	145.06	-	Part II	-1.30306	1.62e-122	down	-0.4374	4.11e-11	-
Ndam_i0_HQ_Ndam_c23451/f25p6/635	-	176.77	651.63	254.58	365.83	-	Part II	-1.08069	3.96e-122	down	-0.42978	1.01e-23	-
Ndam_i3_HQ_Ndam_c61678/f3p0/3531	-	801.98	360.55	191.07	368.4	-	Part I	-0.641224	5.58e-122	down	-0.854357	2.04e-306	down
Ndam_i1_HQ_Ndam_c27295/f6p0/1133	-	643.34	450.69	606.34	535.9	-	-	0.703048	7.66e-122	up	0.2704	4.23e-23	-
Ndam_i0_LQ_Ndam_c516/f6p0/550	-	112.11	413.65	136.97	218.61	-	Part II	-1.31791	1.57e-121	down	-0.577808	5.04e-23	-
Ndam_i3_HQ_Ndam_c31712/f8p0/3643	-	22.38	38.07	11.62	12.77	-	Part II	-1.4361	2.73e-121	down	-0.0441111	0.69808	-
Ndam_i2_LQ_Ndam_c200539/f1p14/2476	-	87.65	91.25	135	123.13	-	-	0.839376	5.55e-121	up	0.224602	2.33e-12	-
Ndam_TRINITY_DN43811_c1_g1_i2	-	157.65	153.79	235.46	218.63	-	-	0.888611	9.13e-121	up	0.199322	6.33e-10	-
Ndam_i0_LQ_Ndam_c5185/f1p0/570	-	701.31	1776.97	2250.73	3154.73	-	-	0.615993	2.75e-120	up	-0.394301	6.76e-87	-
Ndam_i1_HQ_Ndam_c29630/f2p0/1466	-	122.67	114.86	180.69	150.67	-	-	0.927853	3.22e-120	up	0.35331	4.92e-21	-
Ndam_TRINITY_DN47763_c0_g1_i16	-	0.97	7.56	100.97	228.12	-	Part IV	3.91575	1.53e-118	up	-1.07486	4.01e-51	down
Ndam_i0_LQ_Ndam_c10356/f1p0/735	-	66.47	41.86	116.12	138.97	-	-	1.73733	1.27e-117	up	-0.16613	0.0154884	-
Ndam_i0_LQ_Ndam_c7165/f1p3/755	-	966.62	1117.99	4566.35	1626.76	-	Part III	2.29196	1.34e-117	up	1.57027	1.74e-119	up
Ndam_TRINITY_DN36662_c0_g1_i1	-	16.25	16.76	67.93	11.5	-	Part III	2.2739	1.77e-117	up	2.60973	1.63e-131	up
Ndam_i2_LQ_Ndam_c27151/f1p6/2617	-	1.6	6.08	46.87	26.64	-	Part III	3.18214	2.98e-117	up	0.904597	1e-61	up
Ndam_TRINITY_DN45902_c0_g2_i2	-	89.9	105.47	184.33	156.04	-	-	1.08143	3.01e-117	up	0.33197	1.45e-15	-
Ndam_i2_HQ_Ndam_c221113/f17p7/2294	-	193.53	121.01	48.57	48.94	-	Part I	-1.03969	3.6e-117	down	0.0828075	0.219589	-
Ndam_i0_HQ_Ndam_c229/f13p0/497	-	86.56	324.62	99.28	145.24	-	Part II	-1.43073	6.14e-117	down	-0.450268	9.7e-09	-
Ndam_i0_LQ_Ndam_c1077/f2p10/777	-	118.8	68.57	154.18	585.2	-	Part IV	1.44101	8.48e-117	up	-1.82739	2.04e-306	down
Ndam_i2_LQ_Ndam_c228839/f1p306/2757	-	12.71	59.22	18.6	25.9	-	Part II	-1.39414	1.23e-116	down	-0.383698	3.19e-08	-
Ndam_i0_HQ_Ndam_c1802/f2p0/551	-	5.85	8.14	75.31	52.37	-	-	3.42927	1.87e-116	up	0.606318	8.54e-10	up
Ndam_i0_HQ_Ndam_c23251/f27p0/632	-	71.02	273.83	92.65	138.89	-	Part II	-1.28679	2.46e-116	down	-0.490047	2.46e-13	-
Ndam_TRINITY_DN38042_c0_g1_i1	-	24.28	10.43	48.7	39.58	-	-	2.48497	3.05e-116	up	0.388754	5.35e-06	-
Ndam_i0_HQ_Ndam_c1749/f2p0/978	-	92.91	202.34	309.8	315.48	-	-	0.889143	3.73e-116	up	0.066574	0.109088	-
Ndam_TRINITY_DN44331_c0_g1_i1	-	12.95	40.45	78.69	88.06	-	-	1.23356	4.38e-116	up	-0.0700886	0.208365	-
Ndam_i1_HQ_Ndam_c11528/f2p0/1675	-	34.93	34.09	73.14	49.08	-	-	1.3737	8.56e-116	up	0.664598	1.36e-32	up
Ndam_i2_LQ_Ndam_c62950/f1p1/2146	-	28.97	30.72	5.11	8.92	-	-	-2.29563	1.55e-115	down	-0.691723	7.86e-07	down
Ndam_TRINITY_DN42823_c2_g1_i7	-	25.85	23.75	72.19	58.89	-	-	1.86984	1.95e-115	up	0.382684	1.11e-08	-
Ndam_i0_HQ_Ndam_c13058/f2p1/674	-	121.97	162.13	287.06	178.68	-	Part III	1.09918	7.14e-115	up	0.772777	5.28e-64	up
Ndam_i1_LQ_Ndam_c14667/f1p0/1044	-	417.95	329.18	467.71	370.3	-	-	0.781361	8.16e-115	up	0.428314	1.5e-50	-
Ndam_i1_HQ_Ndam_c1359/f4p0/1511	-	337.67	268.33	362.35	203.54	-	-	0.707869	1.08e-114	up	0.923243	1.18e-220	up
Ndam_i0_LQ_Ndam_c1600/f3p4/862	-	68.11	61.26	140.15	77.34	-	Part III	1.47034	1.38e-114	up	0.945066	6.93e-59	up
Ndam_i0_LQ_Ndam_c14257/f1p0/802	-	1530.57	909.22	1146.79	1100.65	-	-	0.609508	2.66e-114	up	0.151466	3.38e-09	-
Ndam_i0_LQ_Ndam_c15039/f1p1/534	-	99.2	41.87	140.39	37.57	-	-	2.01786	4.09e-114	up	1.96865	2.47e-110	up
Ndam_i1_HQ_Ndam_c29551/f2p0/1827	-	333.19	234.65	310.77	291.91	-	-	0.679641	4.93e-114	up	0.182952	1.1e-11	-
Ndam_TRINITY_DN45776_c1_g1_i6	-	170.21	124.39	22.13	55.83	-	-	-2.2002	5.17e-114	down	-1.21415	7.51e-25	down
Ndam_i3_LQ_Ndam_c27630/f1p10/3316	-	41.75	76.65	25.27	40.04	-	Part II	-1.32535	7.92e-114	down	-0.570515	8.81e-28	-
Ndam_i1_LQ_Ndam_c3301/f1p14/1443	-	35.72	34.42	3.68	1.48	-	-	-2.91874	1.34e-113	down	1.25544	1.52e-06	up
Ndam_i1_HQ_Ndam_c29619/f7p0/1861	-	71.87	17.08	46.44	27.47	-	Part I	1.71332	1.52e-113	up	0.844862	7.31e-39	up
Ndam_i0_LQ_Ndam_c7559/f3p0/793	-	1490.9	859.75	1110.8	1060.16	-	-	0.64466	1.98e-113	up	0.15936	1.12e-08	-
Ndam_i2_LQ_Ndam_c85437/f1p45/1898	-	72.45	290.8	138.45	240.55	-	-	-0.795655	2.22e-113	down	-0.703821	2.85e-111	down
Ndam_i1_LQ_Ndam_c23077/f1p0/1262	-	460.51	281.01	379.59	221.34	-	-	0.707956	3.46e-113	up	0.869102	2.26e-188	up
Ndam_i1_HQ_Ndam_c11826/f3p0/1958	-	63.66	54.27	94.22	60.61	-	-	1.0677	4.55e-113	up	0.726522	1.47e-61	up
Ndam_TRINITY_DN41305_c0_g1_i3	-	84.91	108.57	207.32	163.72	-	-	1.20928	7.05e-113	up	0.431646	2.48e-21	-
Ndam_TRINITY_DN46470_c1_g3_i2	-	134.94	474.61	176.83	255.13	-	Part II	-1.14632	7.51e-113	down	-0.434343	3.39e-14	-
Ndam_i0_HQ_Ndam_c23407/f2p5/906	-	182.04	157.52	255.75	186.25	-	-	0.973145	7.71e-113	up	0.549256	1.46e-43	-
Ndam_i1_HQ_Ndam_c2481/f2p10/1996	-	93.24	33.67	6.28	6	-	Part I	-2.13866	1.15e-112	down	0.15266	0.438131	-
Ndam_i1_HQ_Ndam_c1469/f4p4/1801	-	512.36	172.86	72.56	127.18	-	Part I	-0.974879	5.02e-112	down	-0.715293	6.58e-64	down
Ndam_TRINITY_DN43455_c1_g1_i1	-	1.17	13.76	81.36	68.39	-	-	2.80623	7.79e-112	up	0.337677	0.000144395	-
Ndam_i0_HQ_Ndam_c426/f7p0/608	-	68.32	242.51	72.18	88.57	-	Part II	-1.47091	2.12e-111	down	-0.198855	0.0288723	-
Ndam_i0_HQ_Ndam_c424/f9p0/832	-	110.72	212.84	76.68	118.92	-	Part II	-1.19576	2.14e-111	down	-0.537108	2.73e-18	-
Ndam_i0_HQ_Ndam_c1043/f5p0/948	-	47.4	55.4	118.79	111.35	-	-	1.37343	4.03e-111	up	0.185057	0.00131542	-
Ndam_TRINITY_DN42585_c2_g1_i1	-	1.53	5.67	26.08	36.52	-	-	2.46932	4.55e-111	up	-0.389251	3.92e-07	-
Ndam_TRINITY_DN46218_c4_g1_i2	-	276.95	253.43	378.47	294.38	-	-	0.853172	5.68e-111	up	0.455165	6.22e-39	-
Ndam_i0_HQ_Ndam_c226/f12p0/685	-	1.47	26.73	100.59	386.83	-	Part IV	2.17209	7.64e-111	up	-1.82844	2.24e-93	down
Ndam_i0_HQ_Ndam_c11420/f2p0/620	-	218.5	176.46	305.9	249.64	-	-	1.06847	1.23e-110	up	0.385726	4.76e-18	-
Ndam_i2_LQ_Ndam_c218290/f1p1/2141	-	22.1	25.35	53.74	43.29	-	-	1.3563	1.41e-110	up	0.403361	2.72e-12	-
Ndam_i1_LQ_Ndam_c14355/f2p0/1116	-	2.34	5.51	35.37	90.09	-	Part IV	2.93466	2.16e-110	up	-1.24639	6.56e-78	down
Ndam_i1_LQ_Ndam_c20751/f1p0/1822	-	13.97	14.16	38.96	17.87	-	Part III	1.72904	2.32e-110	up	1.2105	2.56e-59	up
Ndam_i0_HQ_Ndam_c17854/f6p0/674	-	57.8	211.72	64.36	96.09	-	Part II	-1.44034	2.73e-110	down	-0.481508	4.62e-10	-
Ndam_TRINITY_DN37708_c0_g1_i1	-	26.66	28.71	71.27	55.28	-	-	1.58456	1.72e-109	up	0.456495	5.68e-14	-
Ndam_i6_LQ_Ndam_c372/f1p0/6522	-	3.51	7.25	16.15	14.71	-	-	1.42306	1.74e-109	up	0.225957	0.00013588	-
Ndam_TRINITY_DN48001_c1_g1_i1	-	50.23	56.53	115.78	49.36	-	Part III	1.30821	3.79e-109	up	1.31618	2.25e-107	up
Ndam_TRINITY_DN43294_c0_g1_i7	-	35.33	41.77	72.44	56.4	-	-	1.06745	4e-109	up	0.452764	3.28e-24	-
Ndam_i0_HQ_Ndam_c409/f8p0/602	-	3104.85	2285.01	3182.52	2889.23	-	-	0.752903	9.79e-109	up	0.231754	1.22e-35	-
Ndam_i1_LQ_Ndam_c19417/f1p6/1455	-	31.23	62.08	14.71	11.14	-	Part II	-1.79224	1.23e-108	down	0.484998	0.000111846	-
Ndam_i1_LQ_Ndam_c15432/f1p0/1142	-	70.94	78.67	142.62	106.6	-	-	1.13306	1.93e-108	up	0.509292	1.41e-26	-
Ndam_i1_LQ_Ndam_c25967/f1p6/1642	B3	8.96	4.67	24.52	19.88	-	-	2.63873	2.7e-108	up	0.390808	1.59e-05	-
Ndam_i1_HQ_Ndam_c30145/f41p8/1977	-	151.68	146.44	201.83	152.24	-	-	0.736822	3.84e-108	up	0.497778	3.68e-58	-
Ndam_i6_LQ_Ndam_c185/f1p0/6397	-	106.71	153.34	70.31	79.67	-	-	-0.849512	5.77e-108	down	-0.0879476	0.00556536	-
Ndam_TRINITY_DN41852_c3_g2_i1	-	32.65	32.99	82.36	38.48	-	Part III	1.58921	9.96e-108	up	1.18397	7.18e-63	up
Ndam_TRINITY_DN45836_c1_g1_i5	-	4.24	15.27	65.71	39.27	-	Part III	2.35344	1.09e-107	up	0.823367	1.98e-21	up
Ndam_i1_HQ_Ndam_c29463/f19p0/2009	-	50.31	74	25.78	30.99	-	-	-1.24305	1.2e-107	down	-0.171684	0.0312306	-
Ndam_TRINITY_DN44215_c0_g2_i6	-	174.17	94.46	174.67	35.45	-	-	1.15895	1.51e-107	up	2.38125	2.04e-306	up
Ndam_TRINITY_DN47553_c0_g2_i3	-	6.1	10.42	35.8	15.57	-	Part III	2.04637	1.84e-107	up	1.28315	2.29e-49	up
Ndam_i0_HQ_Ndam_c18701/f6p8/902	-	1760.33	867.16	401.8	379.6	-	Part I	-0.834357	1.96e-107	down	0.17371	3.2e-07	-
Ndam_i5_LQ_Ndam_c1558/f1p0/5342	-	0.83	8.13	0.7	0.39	Part II	Part II	-3.21768	4.54e-107	down	0.80232	0.00810758	up
Ndam_i3_HQ_Ndam_c76374/f3p0/3609	-	33.1	40.03	64.28	57.2	-	-	0.955617	9.85e-107	up	0.260538	3.68e-12	-
Ndam_TRINITY_DN44561_c1_g1_i3	-	0.09	2.66	24.37	31.37	-	-	3.42369	3.3e-106	up	-0.270494	0.00829954	-
Ndam_i1_LQ_Ndam_c2074/f2p0/2073	-	74.26	61.63	20.12	34.48	-	-	-1.33771	3.75e-106	down	-0.677435	4.26e-18	down
Ndam_TRINITY_DN43017_c0_g2_i2	-	45.62	51.18	100.7	75.68	-	-	1.25064	8.84e-106	up	0.503587	3.19e-21	-
Ndam_i1_HQ_Ndam_c1668/f8p0/1706	-	133.23	107.33	158.65	161.98	-	-	0.837607	9e-106	up	0.0628444	0.126888	-
Ndam_i1_LQ_Ndam_c22797/f1p13/1396	-	6.57	8.44	33.97	42.54	-	-	2.26645	2.93e-105	up	-0.231437	0.00453302	-
Ndam_i1_LQ_Ndam_c11349/f1p4/1890	-	36.09	45.65	80.7	69.99	-	-	1.09633	5.62e-105	up	0.298136	2.24e-10	-
Ndam_TRINITY_DN45174_c0_g3_i1	-	9.87	40.43	4.21	0.67	-	Part II	-2.95058	7.28e-105	down	2.28669	1.71e-13	up
Ndam_i2_HQ_Ndam_c9132/f17p5/2427	-	86.37	66.71	23.13	32.09	-	-	-1.25038	7.93e-105	down	-0.37825	3.93e-08	-
Ndam_TRINITY_DN42917_c0_g1_i1	-	21.63	33.11	67.22	66.52	-	-	1.29542	1.31e-104	up	0.106133	0.0901399	-
Ndam_i3_LQ_Ndam_c76569/f1p0/3186	-	140.83	209.64	87.91	112.14	-	-	-0.97843	1.35e-104	down	-0.258725	3.6e-16	-
Ndam_i0_HQ_Ndam_c23845/f6p4/651	-	136.97	442.7	184.55	239.6	-	Part II	-0.985452	5.78e-104	down	-0.280611	2.25e-07	-
Ndam_i2_LQ_Ndam_c30548/f1p4/2099	-	19	25.16	52.02	33.82	-	Part III	1.31798	6.34e-104	up	0.710667	2.62e-37	up
Ndam_TRINITY_DN39666_c0_g1_i2	-	104.16	96.99	172.91	133.01	-	-	1.10648	1.35e-103	up	0.470157	1.22e-23	-
Ndam_i1_HQ_Ndam_c27593/f2p9/1218	-	63.72	62.49	115.89	98.15	-	-	1.16361	2.04e-103	up	0.33107	2.72e-11	-
Ndam_i1_LQ_Ndam_c1396/f6p0/1886	-	307.02	204.18	96.25	98.61	-	Part I	-0.810064	2.31e-103	down	0.0564782	0.286759	-
Ndam_i1_LQ_Ndam_c15732/f1p0/1267	-	53.88	166.45	64.16	83.04	-	Part II	-1.0984	2.62e-103	down	-0.278875	6.69e-06	-
Ndam_i2_LQ_Ndam_c38026/f1p128/3005	-	342.95	421.47	0.64	261.56	-	-	-8.20606	2.75e-103	down	-0.423326	NA	-
Ndam_i2_HQ_Ndam_c173163/f5p8/2433	-	373.09	408.74	205.77	327	-	-	-0.715321	4.03e-103	down	-0.575439	5.13e-108	-
Ndam_i0_LQ_Ndam_c7568/f1p4/608	-	27.3	76.63	180.31	143.39	-	-	1.50976	9.34e-103	up	0.420431	1.74e-12	-
Ndam_TRINITY_DN48241_c0_g4_i3	-	20.12	33.79	95.86	84.01	-	-	1.77268	1.03e-102	up	0.280917	0.000159158	-
Ndam_i2_LQ_Ndam_c56452/f1p7/2452	-	57.68	66.89	100.75	80.89	-	-	0.86597	1.04e-102	up	0.408293	9.2e-29	-
Ndam_TRINITY_DN44463_c2_g1_i4	-	109.27	103.66	173.7	154.3	-	-	1.01865	1.3e-102	up	0.263755	1.69e-09	-
Ndam_TRINITY_DN48317_c0_g1_i13	-	181.29	117.8	219.06	208.49	-	-	1.16664	1.49e-102	up	0.163713	0.00173321	-
Ndam_TRINITY_DN38784_c0_g1_i1	-	10.9	13.75	51.15	29.47	-	Part III	2.15328	1.97e-102	up	0.875855	4.13e-24	up
Ndam_i3_HQ_Ndam_c9734/f2p1/3176	-	20.06	30.75	51.46	41.8	-	-	1.01725	4.59e-102	up	0.392454	3.31e-18	-
Ndam_i1_HQ_Ndam_c1215/f7p0/1831	-	13.39	61.19	16.97	34.72	-	Part II	-1.57122	4.88e-102	down	-0.931018	1.09e-31	down
Ndam_i1_HQ_Ndam_c27125/f15p3/1112	-	58.67	71.64	131.14	111.84	-	-	1.14576	1.05e-101	up	0.321919	7.72e-11	-
Ndam_i1_HQ_Ndam_c29408/f30p0/1760	HD-ZIP	123.32	131.55	53.69	69.38	-	-	-1.01618	1.24e-101	down	-0.275259	3.26e-07	-
Ndam_i0_HQ_Ndam_c1091/f5p0/606	-	51.62	208.16	63.42	92.06	-	Part II	-1.43764	1.46e-101	down	-0.441124	3.89e-07	-
Ndam_i2_LQ_Ndam_c3311/f1p4/2133	-	47.95	19.85	1.84	0.18	-	Part I	-3.10765	1.67e-101	down	2.64174	4.33e-14	up
Ndam_TRINITY_DN39052_c0_g1_i2	-	21.33	23.77	63.02	35.9	-	Part III	1.67556	2.57e-101	up	0.895047	2.74e-34	up
Ndam_TRINITY_DN41735_c0_g1_i1	-	39.34	52.88	100.88	79.31	-	-	1.20507	5.41e-101	up	0.437713	1.13e-16	-
Ndam_i1_LQ_Ndam_c8389/f1p0/1456	-	40	130.81	49.13	26.42	-	Part II	-1.13633	1.3e-100	down	0.977086	3.66e-38	up
Ndam_i0_HQ_Ndam_c135/f11p0/631	-	89.65	356.43	137.54	173.24	-	Part II	-1.09833	1.85e-100	down	-0.241237	0.000115051	-
Ndam_TRINITY_DN41625_c0_g1_i3	-	34.26	32.41	67.88	36.18	-	Part III	1.34066	2.72e-100	up	0.997243	4.41e-58	up
Ndam_i2_HQ_Ndam_c78043/f3p26/3017	ARF	15.93	30.11	8.41	17.8	-	Part II	-1.5591	3.01e-100	down	-0.977643	4.71e-32	down
Ndam_i0_HQ_Ndam_c17981/f6p0/738	-	81.09	101.25	188.53	156.5	-	-	1.17071	5.37e-100	up	0.359291	2.67e-12	-
Ndam_i2_LQ_Ndam_c55716/f1p86/2542	-	238.55	515.26	268.8	355.14	-	-	-0.664041	8.85e-100	down	-0.30934	4.14e-41	-
Ndam_TRINITY_DN44639_c0_g1_i1	-	10.78	23.71	72.28	95.71	-	-	1.87583	9.6e-100	up	-0.311524	6.08e-06	-
Ndam_i1_LQ_Ndam_c6931/f1p0/1426	-	56.61	52.65	94.82	84.16	-	-	1.12062	1.09e-99	up	0.263699	8.27e-08	-
Ndam_i0_HQ_Ndam_c23347/f23p105/630	-	1959.25	1506.43	1917.45	569.31	-	-	0.622625	1.72e-99	up	1.84289	2.04e-306	up
Ndam_TRINITY_DN41852_c3_g1_i1	-	141.22	151.48	256.3	152.88	-	Part III	1.03383	2.26e-99	up	0.837513	3.28e-66	up
Ndam_i3_LQ_Ndam_c21696/f1p7/3796	-	88.34	120.82	155.42	135.75	-	-	0.637541	4.16e-99	up	0.287069	6.03e-29	-
Ndam_i0_LQ_Ndam_c12769/f1p0/954	-	69.72	77.07	144.11	108.98	-	-	1.1784	6.38e-99	up	0.494674	2.26e-22	-
Ndam_TRINITY_DN47848_c1_g1_i2	-	47.1	57.21	112.77	86.82	-	-	1.25425	7.7e-99	up	0.469024	1.68e-18	-
Ndam_TRINITY_DN41007_c2_g2_i1	-	68.13	90.85	171.07	130.83	-	-	1.18938	1.03e-98	up	0.477736	2.09e-22	-
Ndam_i0_LQ_Ndam_c10226/f1p0/943	-	2.9	16.57	56.85	83.13	-	-	2.04659	2.1e-98	up	-0.453454	3.99e-11	-
Ndam_i2_LQ_Ndam_c78318/f1p20/2745	-	50.8	18.35	2.24	1.33	-	Part I	-2.73817	2.11e-98	down	0.794622	0.000803719	up
Ndam_i3_HQ_Ndam_c18132/f2p0/3972	-	9.59	39.98	14.79	22.27	-	Part II	-1.15819	4.29e-98	down	-0.494771	8.98e-15	-
Ndam_i1_HQ_Ndam_c1535/f3p0/1882	-	31.33	31.57	6.14	13.82	-	-	-2.0748	6.75e-98	down	-1.05656	2.33e-18	down
Ndam_TRINITY_DN38869_c0_g1_i1	-	15.62	18.01	53.05	29.93	-	Part III	1.82725	7.12e-98	up	0.90716	1.56e-30	up
Ndam_i2_LQ_Ndam_c159994/f1p23/2357	-	136.12	144.35	198.35	204.71	-	-	0.732116	2.22e-97	up	0.0467058	0.217317	-
Ndam_i1_HQ_Ndam_c29853/f22p0/1990	-	53.69	65.92	106.95	77.37	-	-	0.972383	6.41e-97	up	0.558811	1.24e-36	-
Ndam_i2_LQ_Ndam_c55235/f1p1/2464	-	20.33	17.93	38.49	25.86	-	-	1.37667	6.63e-97	up	0.664725	3.9e-29	up
Ndam_TRINITY_DN42456_c0_g1_i2	LBD	1.28	11.25	54.75	116.38	-	Part IV	2.53572	1.33e-96	up	-0.990361	1.39e-44	down
Ndam_i0_LQ_Ndam_c21669/f1p0/812	-	0.49	1.27	43.88	36.37	-	-	5.15512	1.48e-96	up	0.358139	0.001879	-
Ndam_i1_HQ_Ndam_c1262/f5p0/1740	-	15.69	22.15	49.24	33.67	-	-	1.42142	1.9e-96	up	0.636922	1.35e-23	up
Ndam_TRINITY_DN39353_c0_g1_i1	-	57.66	72.04	143.74	102.01	-	-	1.26964	3e-96	up	0.584619	3.09e-23	-
Ndam_i2_HQ_Ndam_c15218/f2p4/2148	SBP	17.63	24.91	50.32	64.9	-	-	1.28495	3.43e-96	up	-0.274261	1.31e-07	-
Ndam_i2_HQ_Ndam_c1651/f10p11/2574	-	53.61	68.98	27.38	39.3	-	-	-1.05527	4.09e-96	down	-0.426777	5.29e-13	-
Ndam_i1_HQ_Ndam_c1350/f5p0/1552	-	171.04	161.37	71.3	94.54	-	-	-0.902549	5.06e-96	down	-0.313517	8.07e-10	-
Ndam_i1_HQ_Ndam_c30097/f7p0/1200	-	256.82	264.61	419.41	428.2	-	-	0.937056	5.43e-96	up	0.0622872	0.0458365	-
Ndam_TRINITY_DN47729_c2_g4_i2	-	91.72	75.1	116.65	99.96	-	-	0.907839	9.81e-96	up	0.313853	1.24e-16	-
Ndam_i1_HQ_Ndam_c1382/f4p0/1632	-	54.37	222.5	101.38	149.06	-	-	-0.85745	2.63e-95	down	-0.461832	2.3e-31	-
Ndam_i6_LQ_Ndam_c363/f1p0/6306	-	40.69	63.16	29.88	34.86	-	Part II	-0.80469	1.2e-94	down	-0.129156	0.00227619	-
Ndam_i3_LQ_Ndam_c73340/f1p0/3109	-	17.52	18.23	3.4	7.14	-	-	-2.132	1.51e-94	down	-0.95437	1.95e-13	down
Ndam_TRINITY_DN45726_c2_g3_i6	Dof	28.5	34.25	4.43	5.01	-	-	-2.64469	1.78e-94	down	-0.0785514	0.793178	-
Ndam_i2_LQ_Ndam_c203930/f1p12/2203	-	182.89	128.85	177.98	136.58	-	-	0.740295	1.96e-94	up	0.473356	1.8e-47	-
Ndam_i2_HQ_Ndam_c89845/f2p7/2528	-	35.27	21.61	3.83	2.59	-	Part I	-2.20814	2.35e-94	down	0.619129	0.0017299	up
Ndam_i2_HQ_Ndam_c191259/f2p8/3043	-	43.71	21.4	4.82	13.23	-	Part I	-1.86815	7.72e-94	down	-1.34468	1.84e-40	down
Ndam_TRINITY_DN43310_c2_g1_i1	-	55.35	64.64	117.97	98.96	-	-	1.14154	1.18e-93	up	0.34591	5.3e-11	-
Ndam_i3_LQ_Ndam_c41783/f1p6/3461	ARF	146.95	161.06	76.39	56.05	-	-	-0.801266	2.3e-93	down	0.53768	7.6e-41	-
Ndam_i3_HQ_Ndam_c44484/f2p0/3812	-	14.08	21.7	5.93	12.55	-	Part II	-1.59092	2.95e-93	down	-0.978065	1.44e-28	down
Ndam_i0_LQ_Ndam_c7367/f1p4/319	-	513.08	423.78	118.01	294.66	-	-	-1.56316	3.46e-93	down	-1.21488	1.69e-50	down
Ndam_TRINITY_DN42704_c0_g2_i6	-	9.87	33.83	8.58	6.97	-	Part II	-1.69734	4.25e-93	down	0.381396	0.00452383	-
Ndam_i2_HQ_Ndam_c20216/f3p2/2989	-	52.72	61.98	0	26.36	-	-	-9.39838	6.44e-93	down	-0.138729	NA	-
Ndam_TRINITY_DN43196_c0_g1_i1	-	28.78	20.52	53.28	39.8	-	-	1.64595	6.85e-93	up	0.508906	1.69e-12	-
Ndam_i1_HQ_Ndam_c27510/f3p9/1149	-	84.12	110.74	178.28	151.87	-	-	0.961254	7.42e-93	up	0.323532	6.71e-14	-
Ndam_i3_HQ_Ndam_c900/f31p0/3240	-	26.77	21.18	5	5.77	-	-	-1.79918	1.31e-92	down	-0.112074	0.497958	-
Ndam_i2_HQ_Ndam_c145042/f2p8/2323	-	116.32	157.46	74.53	92.65	-	-	-0.804225	1.93e-92	down	-0.221362	2.1e-07	-
Ndam_i0_LQ_Ndam_c2918/f1p0/552	-	1438.82	1004.69	2392.07	2893.07	-	-	1.52118	2.4e-92	up	-0.181397	0.000181359	-
Ndam_i1_HQ_Ndam_c29523/f6p4/1710	-	147.69	28.46	4.24	0.55	-	Part I	-2.45105	2.56e-92	down	2.6419	6.21e-20	up
Ndam_i1_LQ_Ndam_c21857/f1p22/1370	-	50.16	58.58	100.76	54.16	-	Part III	1.05575	8.37e-92	up	0.985307	1.76e-75	up
Ndam_TRINITY_DN43670_c0_g3_i1	-	8.01	81.6	18.65	5.13	-	Part II	-1.84582	1.81e-91	down	1.86373	1.01e-25	up
Ndam_i2_HQ_Ndam_c8274/f3p20/3011	-	9.23	12.5	28.75	20.75	-	-	1.47208	2.25e-91	up	0.557386	6.25e-17	-
Ndam_i1_LQ_Ndam_c20855/f1p7/1976	-	43.77	61.78	0.05	33.79	-	-	-8.37778	3.44e-91	down	-0.327163	NA	-
Ndam_i0_HQ_Ndam_c21933/f6p8/567	-	92.99	317.78	123.89	193.3	-	Part II	-1.0818	6.67e-91	down	-0.545221	1.28e-18	-
Ndam_TRINITY_DN40370_c0_g1_i2	-	8.45	9.71	38.57	20.49	-	Part III	2.24961	8.98e-91	up	0.993858	3.63e-25	up
Ndam_i2_HQ_Ndam_c197384/f11p9/2339	-	41.2	33.85	9.21	12.3	-	-	-1.59853	1.16e-90	down	-0.319982	0.0041368	-
Ndam_i1_HQ_Ndam_c17311/f2p0/1359	-	55.27	54.86	95.9	54.7	-	Part III	1.07924	1.62e-90	up	0.898176	5.82e-64	up
Ndam_i2_LQ_Ndam_c102856/f1p41/1978	-	615.45	77.55	114.55	103.5	-	Part I	0.837148	3.99e-90	up	0.239802	7.23e-09	-
Ndam_i1_HQ_Ndam_c14335/f2p0/1226	-	40.6	40.21	81.22	60.52	-	-	1.28241	1.04e-89	up	0.514179	9e-19	-
Ndam_TRINITY_DN46282_c1_g6_i3	-	5.7	2.18	23.13	18.62	-	-	3.59915	1.15e-89	up	0.396471	0.000539668	-
Ndam_i2_HQ_Ndam_c25709/f9p11/2687	-	16.33	17.56	34.87	27.29	-	-	1.2611	1.54e-89	up	0.445011	7.75e-14	-
Ndam_i1_HQ_Ndam_c2545/f2p18/1650	-	89.58	75.07	116.62	90.77	-	-	0.910588	1.58e-89	up	0.453705	1.02e-25	-
Ndam_TRINITY_DN42849_c0_g2_i2	-	19.33	64.49	118.95	47.35	-	Part III	1.15974	2.28e-89	up	1.41346	2.01e-136	up
Ndam_TRINITY_DN43469_c0_g1_i2	-	30.75	25.97	55.72	36.88	-	Part III	1.37401	2.28e-89	up	0.681092	1.89e-24	up
Ndam_i4_HQ_Ndam_c627/f3p0/4425	-	9.76	31.62	11.46	8.06	-	Part II	-1.18486	2.63e-89	down	0.59366	1.07e-12	up
Ndam_i1_LQ_Ndam_c6936/f1p0/1827	C2H2	33.72	20.22	1.9	1.34	-	Part I	-3.08792	4.45e-89	down	0.522638	0.105123	-
Ndam_i3_HQ_Ndam_c40106/f2p2/3114	-	7.94	11.59	26.68	24.93	-	-	1.46998	5.27e-89	up	0.189758	0.00801155	-
Ndam_i1_LQ_Ndam_c26513/f1p0/1605	-	19.59	22	49.3	42.36	-	-	1.43183	6.85e-89	up	0.308887	2.13e-06	-
Ndam_TRINITY_DN45644_c0_g2_i2	-	0.68	2.77	33.2	64.21	-	Part IV	3.75383	1.32e-88	up	-0.849455	7.06e-21	down
Ndam_i0_LQ_Ndam_c5922/f1p0/548	-	291.97	183.16	306.65	265.16	-	-	1.0187	1.74e-88	up	0.301545	1.19e-10	-
Ndam_i1_HQ_Ndam_c29582/f13p0/1732	-	195.51	161.38	217.11	174.96	-	-	0.703632	2.27e-88	up	0.403402	3.21e-38	-
Ndam_i0_HQ_Ndam_c11994/f2p10/885	-	54.83	78.6	141.95	105.84	-	-	1.12579	2.56e-88	up	0.514082	3.05e-22	-
Ndam_i0_HQ_Ndam_c1097/f3p0/549	-	69.45	285.24	96.09	137.53	-	Part II	-1.29046	5.51e-88	down	-0.420967	2.17e-07	-
Ndam_i1_HQ_Ndam_c1193/f6p6/1488	-	76.13	91.15	138.79	120.65	-	-	0.881353	1.04e-87	up	0.294008	1.41e-12	-
Ndam_i1_HQ_Ndam_c17358/f2p0/1976	-	27.72	42.85	12.24	7.19	-	Part II	-1.52627	1.32e-87	down	0.837452	1.73e-11	up
Ndam_i0_HQ_Ndam_c23200/f9p2/493	-	76.47	298.5	94.03	138.37	-	Part II	-1.3884	1.4e-87	down	-0.459412	1.34e-08	-
Ndam_i2_HQ_Ndam_c91474/f2p24/2916	-	190.48	35.6	11.61	19.72	-	Part I	-1.33679	2.63e-87	down	-0.666985	1.08e-17	down
Ndam_TRINITY_DN48317_c0_g4_i1	-	0.71	2.62	59.28	56.36	-	-	4.58603	5.21e-87	up	0.163878	0.211696	-
Ndam_i2_HQ_Ndam_c57869/f3p33/2297	-	16.92	13.37	33.96	17.26	-	Part III	1.61759	2.08e-86	up	1.05973	6.79e-42	up
Ndam_TRINITY_DN40254_c0_g1_i1	-	342.97	156.27	69.38	81.18	-	Part I	-0.896447	3.49e-86	down	-0.134487	0.035343	-
Ndam_i3_LQ_Ndam_c13291/f1p32/3226	-	17.77	46.85	18.19	34.37	-	-	-1.08968	4.14e-86	down	-0.823259	1.67e-46	down
Ndam_i1_HQ_Ndam_c8943/f3p38/1612	-	60.01	61.66	100.08	88.09	-	-	0.971904	4.59e-86	up	0.276346	4.99e-09	-
Ndam_i3_LQ_Ndam_c40838/f1p17/3078	-	331.84	442.1	906.94	577.3	-	Part III	1.30798	4.91e-86	up	0.74018	4.85e-36	up
Ndam_i2_HQ_Ndam_c147805/f4p11/2459	-	304.44	343.3	0.33	223.52	-	-	-8.4414	6.42e-86	down	-0.386662	NA	-
Ndam_i1_HQ_Ndam_c1522/f10p0/1951	-	34.91	47.93	79.25	86.71	-	-	0.997592	1.82e-85	up	-0.0377214	0.533944	-
Ndam_i1_HQ_Ndam_c2056/f2p0/1661	-	32.13	166.31	74.95	74.1	-	Part II	-0.873126	2.05e-85	down	0.109921	0.0541186	-
Ndam_i2_LQ_Ndam_c137777/f1p0/2819	-	2.25	1.15	9.29	0.7	-	Part III	3.23906	3.83e-85	up	3.5942	8.79e-83	up
Ndam_i0_LQ_Ndam_c19395/f1p0/732	-	48.52	38.38	95.1	60.61	-	Part III	1.58005	4.97e-85	up	0.736974	1.51e-23	up
Ndam_i1_LQ_Ndam_c14907/f1p0/1312	-	41.99	52.76	93.07	71.67	-	-	1.09107	7.81e-85	up	0.468402	6.91e-19	-
Ndam_i1_LQ_Ndam_c13429/f1p8/1521	-	25.63	29.55	60.56	48.87	-	-	1.30993	8.8e-85	up	0.399819	1.71e-11	-
Ndam_i0_HQ_Ndam_c23607/f65p0/528	-	221.27	2340.31	2929.46	3132.58	-	-	0.598928	1.02e-84	up	-0.00422368	0.917013	-
Ndam_i1_HQ_Ndam_c29538/f17p2/1815	-	161.56	169.6	222.05	198.91	-	-	0.662714	2.03e-84	up	0.250883	3.87e-17	-
Ndam_i0_HQ_Ndam_c418/f8p0/529	-	151.57	489.37	215.73	346.58	-	-	-0.905951	2.04e-84	down	-0.588888	1.99e-25	down
Ndam_i1_LQ_Ndam_c25497/f1p14/1399	-	54.36	53.23	94.33	67.27	-	-	1.09912	2.26e-84	up	0.577766	1.59e-23	-
Ndam_TRINITY_DN45564_c5_g2_i1	-	12.81	23.39	73.76	46.06	-	Part III	1.92161	4.44e-84	up	0.758675	1.3e-16	up
Ndam_TRINITY_DN41292_c0_g1_i1	-	17.9	19.01	48.99	44.1	-	-	1.63654	4.72e-84	up	0.242983	0.0016384	-
Ndam_i2_HQ_Ndam_c89855/f2p5/2622	-	0.57	2.64	12.39	12.03	-	-	2.47201	8.53e-84	up	0.134164	0.247339	-
Ndam_i2_HQ_Ndam_c224133/f7p74/2825	-	163.69	261.26	141.29	153.39	-	Part II	-0.61154	8.84e-84	down	-0.0254471	0.558196	-
Ndam_i1_LQ_Ndam_c29188/f1p0/1033	-	141.73	276.32	365.14	456.32	-	-	0.676707	1.02e-83	up	-0.228441	2.38e-13	-
Ndam_i2_HQ_Ndam_c2417/f9p10/2857	-	45.51	17.69	3.48	5.78	-	Part I	-2.0577	1.34e-83	down	-0.62298	2.76e-05	down
Ndam_TRINITY_DN40060_c0_g1_i1	-	59.05	70.05	127.57	92.7	-	-	1.13663	3.88e-83	up	0.55149	7.49e-24	-
Ndam_i2_HQ_Ndam_c97589/f2p2/2230	-	1.53	3.7	15.53	2.07	-	Part III	2.32048	5.48e-83	up	2.91394	5.02e-96	up
Ndam_i1_HQ_Ndam_c16105/f11p0/2011	-	41.73	51.13	79.78	73.78	-	-	0.915903	6.78e-83	up	0.205661	7.57e-06	-
Ndam_i2_HQ_Ndam_c221622/f5p0/2239	-	21.31	18.1	2.39	0.64	-	-	-2.62207	1e-82	down	1.74735	1e-09	up
Ndam_i3_HQ_Ndam_c50564/f18p0/3856	-	9.55	30.77	10.37	18.96	-	Part II	-1.29404	1.75e-82	down	-0.774412	1.23e-28	down
Ndam_i2_LQ_Ndam_c71285/f1p4/2394	-	293.77	226.35	286.83	316.56	-	-	0.617139	2e-82	up	-0.049309	0.166057	-
Ndam_i2_LQ_Ndam_c207521/f1p55/2964	-	93.18	62.94	88.51	54.18	-	-	0.76778	2.37e-82	up	0.797445	3.62e-91	up
Ndam_TRINITY_DN45515_c1_g1_i2	-	119.22	116.34	4.62	0.81	-	-	-4.27447	2.72e-82	down	1.46734	0.00104192	up
Ndam_i3_LQ_Ndam_c61363/f1p0/3202	-	64.53	45.74	68.35	20.16	-	-	0.851855	2.79e-82	up	1.84577	2.04e-306	up
Ndam_i0_LQ_Ndam_c5692/f1p8/486	-	551.66	379.53	555.24	364.68	-	-	0.824398	3.69e-82	up	0.697834	5.61e-71	up
Ndam_i2_HQ_Ndam_c129516/f15p6/2229	-	7.54	31.45	8.53	10.65	-	Part II	-1.60069	4.3e-82	down	-0.22486	0.0818214	-
Ndam_i4_HQ_Ndam_c1045/f2p0/4183	-	10.7	12.83	23.76	18.29	-	-	1.16239	2.25e-81	up	0.466774	5.98e-16	-
Ndam_i0_LQ_Ndam_c12293/f1p0/846	-	22.66	25.3	67.79	42.69	-	Part III	1.68734	2.4e-81	up	0.753563	4.71e-20	up
Ndam_i3_HQ_Ndam_c13014/f2p3/3994	-	7.9	14.79	3.24	1.87	-	Part II	-1.89954	3.88e-81	down	0.856707	1.79e-06	up
Ndam_i3_HQ_Ndam_c74733/f2p0/3328	-	87.77	106.9	54.28	56.37	-	-	-0.702621	4.66e-81	down	0.0375145	0.490905	-
Ndam_i0_LQ_Ndam_c13230/f1p0/724	-	18.57	143.55	262.17	1735.13	-	Part IV	1.13718	6.42e-81	up	-2.62996	2.04e-306	down
Ndam_TRINITY_DN45586_c1_g1_i4	-	15.88	10.29	27.21	29.75	-	-	1.66027	7.31e-81	up	-0.0346506	0.721785	-
Ndam_TRINITY_DN44333_c0_g2_i4	-	29.39	50.84	86.59	29.05	-	Part III	1.04184	1.18e-80	up	1.6583	2.81e-162	up
Ndam_TRINITY_DN45174_c0_g1_i4	-	10.44	23.2	49.98	49.16	-	-	1.3759	1.89e-80	up	0.116559	0.118216	-
Ndam_i0_LQ_Ndam_c2310/f1p0/443	-	848.38	1832.15	2237.49	3198.88	-	-	0.563695	2.39e-80	-	-0.422466	2.2e-78	-
Ndam_i1_LQ_Ndam_c25989/f1p16/1587	-	9.05	25.36	3.92	9.18	-	Part II	-2.39718	2.53e-80	down	-1.09069	2.1e-11	down
Ndam_i1_HQ_Ndam_c30027/f2p0/1326	-	48.63	62.96	103.43	85.8	-	-	0.990635	3.58e-80	up	0.360828	5.46e-13	-
Ndam_TRINITY_DN40402_c0_g2_i2	-	22.16	22.49	58.75	38.36	-	Part III	1.6552	4.91e-80	up	0.700272	5.86e-20	up
Ndam_i0_LQ_Ndam_c20900/f1p109/680	-	124.04	127.81	214.81	191.73	-	-	1.02293	6.39e-80	up	0.256108	1.1e-06	-
Ndam_i1_HQ_Ndam_c29476/f11p0/2002	-	86.71	83.9	118.82	108.7	-	-	0.775619	6.83e-80	up	0.221057	1.04e-08	-
Ndam_i1_LQ_Ndam_c14764/f1p0/1312	-	0.37	0.62	18.46	10.92	-	Part III	4.9687	8.69e-80	up	0.837148	1.5e-11	up
Ndam_i1_HQ_Ndam_c13957/f2p5/1981	-	95.51	57.05	19.25	11.4	-	Part I	-1.28746	1.05e-79	down	0.835052	4.46e-18	up
Ndam_i0_LQ_Ndam_c3196/f1p6/631	-	992.64	1569.43	814.93	741.47	-	Part II	-0.670148	1.06e-79	down	0.228574	4.02e-10	-
Ndam_i0_LQ_Ndam_c4888/f1p0/823	-	25.66	35.96	84.32	57.58	-	-	1.49849	2.28e-79	up	0.636626	7.78e-18	up
Ndam_i0_LQ_Ndam_c13895/f1p11/510	-	97.48	103.32	209.29	166.36	-	-	1.29443	3.71e-79	up	0.421625	2.67e-12	-
Ndam_TRINITY_DN47561_c0_g2_i9	-	4.55	14.36	1.66	5.81	-	Part II	-2.80962	5.91e-79	down	-1.64546	9.12e-22	down
Ndam_i1_HQ_Ndam_c16067/f4p0/2006	-	16.61	18.69	40.87	41.9	-	-	1.39421	6.01e-79	up	0.0564347	0.495394	-
Ndam_i8_LQ_Ndam_c75/f1p0/8693	-	7.5	8.55	0.24	3.82	-	-	-4.67478	9.13e-79	down	-0.47652	NA	-
Ndam_i1_LQ_Ndam_c5060/f1p0/1579	-	16.07	20.02	44.59	26.96	-	Part III	1.42587	9.53e-79	up	0.814063	5.9e-28	up
Ndam_TRINITY_DN39933_c0_g1_i1	-	28.83	21.72	1.29	1.63	-	-	-3.69661	9.68e-79	down	-0.193377	0.679634	-
Ndam_TRINITY_DN43565_c0_g1_i5	-	21	19.19	46.83	58.2	-	-	1.55767	1.1e-78	up	-0.218299	0.00240639	-
Ndam_i2_LQ_Ndam_c203160/f1p0/2652	-	4.65	19.04	3.57	1.85	-	Part II	-2.12268	1.53e-78	down	0.983388	1.24e-06	up
Ndam_TRINITY_DN39436_c0_g1_i4	-	4.19	2.21	37.8	90.44	-	Part IV	4.24117	1.62e-78	up	-1.15023	1.25e-38	down
Ndam_i0_LQ_Ndam_c8567/f1p16/562	-	231.47	170.21	288.77	174.44	-	-	1.03819	2.04e-78	up	0.818522	2.81e-56	up
Ndam_i1_HQ_Ndam_c8631/f6p0/1799	-	17.47	35.77	9.05	18.57	-	Part II	-1.69816	2.95e-78	down	-0.926446	3.6e-17	down
Ndam_TRINITY_DN38959_c0_g1_i3	-	37.47	71.18	18.64	14.04	-	Part II	-1.65167	4.33e-78	down	0.48641	0.000463878	-
Ndam_i1_HQ_Ndam_c24970/f2p0/1580	-	493.99	1233.23	686.11	930.9	-	-	-0.570746	5.59e-78	-	-0.347433	4.85e-51	-
Ndam_TRINITY_DN37787_c0_g1_i4	-	11.12	8.39	27.1	37.07	-	-	1.95424	9.7e-78	up	-0.357414	5.74e-06	-
Ndam_TRINITY_DN39094_c0_g1_i1	-	35.05	27.79	3.1	2.24	-	-	-2.85234	1.06e-77	down	0.502814	0.107441	-
Ndam_TRINITY_DN45564_c5_g1_i1	-	12.88	20.2	70.25	40.27	-	Part III	2.06202	3.81e-77	up	0.884777	1.07e-19	up
Ndam_i1_LQ_Ndam_c8250/f1p8/1512	-	24.38	52.91	88.05	62.92	-	-	1.00691	4.39e-77	up	0.575805	3.33e-27	-
Ndam_i0_HQ_Ndam_c17898/f20p0/578	-	3169.49	3969.93	4431.72	1767.42	-	-	0.433728	6.17e-77	-	1.41439	1.18e-221	up
Ndam_i1_HQ_Ndam_c7730/f4p3/1812	-	32.55	15.42	0.61	1.01	-	Part I	-4.23449	9.31e-77	down	-0.48797	0.265815	-
Ndam_i1_HQ_Ndam_c2195/f12p5/1816	-	40.18	152.72	74.42	177.26	-	-	-0.76226	1.06e-76	down	-1.15776	2.36e-209	down
Ndam_i1_HQ_Ndam_c1510/f5p0/1872	-	104.32	58.6	93.05	123.53	-	-	0.938323	1.64e-76	up	-0.315687	1.24e-14	-
Ndam_TRINITY_DN40457_c1_g1_i1	-	361.73	339	466.68	459.29	-	-	0.734982	1.91e-76	up	0.114827	0.00159841	-
Ndam_TRINITY_DN46592_c0_g1_i3	-	363.07	337.29	398.05	373.71	-	-	0.513217	2.46e-76	-	0.18319	1.35e-15	-
Ndam_i3_HQ_Ndam_c1616/f8p0/3781	-	51.31	64.25	30.02	53.77	-	-	-0.822677	2.76e-76	down	-0.745601	6.48e-65	down
Ndam_i4_HQ_Ndam_c11290/f26p0/4248	-	5.83	20.66	6.18	11.94	-	Part II	-1.46429	2.85e-76	down	-0.8485	7.51e-24	down
Ndam_i0_LQ_Ndam_c6222/f1p0/572	-	71.61	261.94	101.13	123.75	-	Part II	-1.09455	5.34e-76	down	-0.195484	0.0137625	-
Ndam_i2_HQ_Ndam_c3132/f7p6/2408	-	101.01	43.81	15.53	37.22	-	Part I	-1.21954	9.8e-76	down	-1.16091	8.78e-63	down
Ndam_i0_HQ_Ndam_c681/f9p0/571	-	36.25	133.58	36.26	59.98	-	Part II	-1.59828	1.68e-75	down	-0.622592	8.81e-08	down
Ndam_i2_LQ_Ndam_c75309/f1p37/2892	-	9.64	36.81	12.71	20.38	-	Part II	-1.25844	2.08e-75	down	-0.585867	2.41e-14	down
Ndam_i1_HQ_Ndam_c17060/f5p0/1842	-	74.53	69.21	101.76	89.37	-	-	0.828535	4.28e-75	up	0.279284	1.29e-10	-
Ndam_i0_LQ_Ndam_c2903/f1p0/734	-	108.9	141.03	218.22	155.89	-	-	0.903238	6.68e-75	up	0.575689	1.77e-33	-
Ndam_TRINITY_DN48194_c1_g6_i1	-	24.78	43.61	113.22	126.7	-	-	1.64305	1.59e-74	up	-0.0698263	0.474915	-
Ndam_TRINITY_DN40583_c0_g3_i1	-	58.43	54.34	103.64	86.54	-	-	1.20188	1.6e-74	up	0.349897	7.51e-10	-
Ndam_i5_LQ_Ndam_c483/f1p0/5742	-	2.69	10.93	3	5.19	-	Part II	-1.58569	2.07e-74	down	-0.68628	2.98e-10	down
Ndam_TRINITY_DN43973_c1_g1_i6	-	15.73	14.81	38.04	17.98	-	Part III	1.62916	3.72e-74	up	1.16102	6.3e-42	up
Ndam_TRINITY_DN47843_c5_g2_i4	-	2.94	2.2	18.64	12.5	-	-	3.30254	4.01e-74	up	0.656172	4.01e-07	up
Ndam_TRINITY_DN46328_c0_g2_i2	-	122.35	129.19	164.82	160.73	-	-	0.627255	4.23e-74	up	0.128568	0.000103157	-
Ndam_TRINITY_DN45548_c3_g1_i2	-	423.15	153.93	226.52	137.91	-	Part I	0.832079	4.77e-74	up	0.805962	8.07e-89	up
Ndam_i3_LQ_Ndam_c24180/f1p0/3801	-	19.82	27.97	44.07	52.84	-	-	0.92649	5.28e-74	up	-0.169636	9.71e-05	-
Ndam_TRINITY_DN44462_c0_g1_i3	-	6.22	20.57	42.5	64.67	-	Part IV	1.31855	5.32e-74	up	-0.51151	6.59e-19	-
Ndam_TRINITY_DN37790_c0_g1_i4	-	380.42	252.34	344.44	322.67	-	-	0.72473	9.25e-74	up	0.186421	2.96e-07	-
Ndam_i4_HQ_Ndam_c774/f2p0/4212	-	5.6	21.31	7.27	11.31	-	Part II	-1.27398	1.06e-73	down	-0.537396	1.27e-09	-
Ndam_i1_HQ_Ndam_c2131/f2p0/1868	-	11.13	18.35	38.07	26.67	-	-	1.32383	1.13e-73	up	0.602786	1.78e-18	up
Ndam_TRINITY_DN45046_c1_g1_i1	-	22.49	19.69	45.07	39.47	-	-	1.46152	1.26e-73	up	0.282178	0.000150336	-
Ndam_i0_LQ_Ndam_c13397/f1p0/763	-	13.82	16.58	54.89	38.66	-	-	1.98624	1.32e-73	up	0.591608	2.34e-10	up
Ndam_i1_LQ_Ndam_c6297/f1p0/1404	-	0.37	20.51	1.82	0.88	-	Part II	-3.16761	1.75e-73	down	0.930515	0.00898174	up
Ndam_i1_HQ_Ndam_c27357/f6p18/1817	-	103.23	98.56	135.12	130.08	-	-	0.728757	2.37e-73	up	0.14752	0.000134763	-
Ndam_i1_LQ_Ndam_c10616/f1p10/1543	-	0.88	1.11	13.41	2.12	-	Part III	3.77449	3.36e-73	up	2.62251	1.53e-52	up
Ndam_i1_LQ_Ndam_c23552/f1p0/2002	-	12.41	36.71	11.03	15.8	-	Part II	-1.4542	3.38e-73	down	-0.421715	7.79e-05	-
Ndam_i0_LQ_Ndam_c10062/f1p0/671	-	65.28	56.53	122.04	73.91	-	Part III	1.38351	4.02e-73	up	0.811354	3.71e-30	up
Ndam_i2_HQ_Ndam_c2475/f25p7/2443	-	17.18	23.84	41.49	43.08	-	-	1.07195	4.57e-73	up	0.0372176	0.621766	-
Ndam_TRINITY_DN39816_c0_g1_i1	-	67.59	84.78	139.88	126.33	-	-	0.994676	6.28e-73	up	0.238501	7.25e-06	-
Ndam_TRINITY_DN42541_c0_g1_i6	-	42.11	41	70.03	94.78	-	-	1.04628	6.4e-73	up	-0.341923	4.25e-11	-
Ndam_i3_LQ_Ndam_c34713/f1p2/3599	-	31.55	27.47	9.04	15.71	-	-	-1.327	9.14e-73	down	-0.699763	7.31e-16	down
Ndam_i2_HQ_Ndam_c58047/f2p7/2279	C2H2	2.14	17.18	2.98	0.31	-	Part II	-2.23233	2.17e-72	down	2.87505	6.73e-23	up
Ndam_i1_HQ_Ndam_c10881/f2p0/1405	-	73.94	106.67	154.11	109.47	-	-	0.804263	3.02e-72	up	0.584992	1.41e-47	-
Ndam_i0_HQ_Ndam_c23374/f4p8/753	-	1394.49	859.11	1017.18	1019.71	-	-	0.518435	3.27e-72	-	0.0888821	0.00140717	-
Ndam_i0_HQ_Ndam_c1054/f5p0/694	-	157.76	177.96	267.28	191.66	-	-	0.860477	4.18e-72	up	0.570637	1.52e-36	-
Ndam_i2_HQ_Ndam_c166308/f4p3/2509	-	10.35	9.8	23.29	18.69	-	-	1.51548	4.38e-72	up	0.407498	3.07e-07	-
Ndam_TRINITY_DN494_c0_g1_i1	-	0.37	0.57	36.84	29.83	-	-	5.77557	8.97e-72	up	0.391098	0.00132793	-
Ndam_i0_HQ_Ndam_c17749/f22p0/575	-	2095.29	8005.62	4825.95	4736.79	-	Part II	-0.454907	1.11e-71	-	0.119316	3.07e-11	-
Ndam_i1_HQ_Ndam_c896/f4p0/1773	-	165.18	217.57	263.83	229.3	-	-	0.552662	1.37e-71	-	0.295186	2.22e-23	-
Ndam_TRINITY_DN47960_c0_g1_i17	-	2.15	7.14	24.06	10.29	-	Part III	2.01785	2e-71	up	1.30146	4.93e-36	up
Ndam_i2_HQ_Ndam_c57513/f6p8/2966	-	4.47	11.98	1.82	1.81	-	Part II	-2.41538	2.35e-71	down	0.0999902	0.750604	-
Ndam_TRINITY_DN46624_c0_g1_i1	-	12.18	15.92	49.51	47.84	-	-	1.90297	2.9e-71	up	0.142002	0.179089	-
Ndam_TRINITY_DN37704_c0_g1_i1	-	49.12	63.38	108.79	12.38	-	Part III	1.05472	4.63e-71	up	3.20175	2.04e-306	up
Ndam_i1_HQ_Ndam_c2304/f6p0/1618	-	87.42	90.78	127.41	110.06	-	-	0.761869	5.83e-71	up	0.302192	3.23e-13	-
Ndam_i2_LQ_Ndam_c180177/f1p2/2718	-	23.04	25.68	7.97	12.08	-	-	-1.40764	6.08e-71	down	-0.501726	3.06e-07	-
Ndam_i2_HQ_Ndam_c18274/f3p6/2700	-	62.68	81.65	38.05	53.31	-	-	-0.827017	6.41e-71	down	-0.392789	4.37e-15	-
Ndam_i1_LQ_Ndam_c14929/f1p2/1200	-	27.54	39.36	75.03	65.63	-	-	1.19807	6.99e-71	up	0.282401	4.27e-06	-
Ndam_i1_LQ_Ndam_c28772/f1p0/1225	-	13.9	18.28	45.19	22.13	-	Part III	1.56743	7.53e-71	up	1.1096	7.8e-41	up
Ndam_i1_LQ_Ndam_c10309/f1p6/1956	-	45.87	48.65	16.49	49.74	-	-	-1.27962	8.66e-71	down	-1.48873	2.29e-103	down
Ndam_i3_HQ_Ndam_c82171/f6p0/3216	-	45.57	33.27	12.31	18.37	-	-	-1.15807	8.79e-71	down	-0.481189	1.13e-10	-
Ndam_i3_HQ_Ndam_c19040/f2p9/3401	-	36.47	12.02	2.15	1.39	-	Part I	-2.18588	9.19e-71	down	0.678748	0.00228373	up
Ndam_i0_HQ_Ndam_c838/f5p0/712	-	50.66	182.29	66.79	77	-	Part II	-1.1712	9.46e-71	down	-0.111494	0.264646	-
Ndam_i3_HQ_Ndam_c82152/f36p0/3878	SBP	61.38	62.21	83.85	116.54	-	-	0.702996	9.95e-71	up	-0.381703	5.92e-30	-
Ndam_TRINITY_DN43707_c0_g1_i9	-	50.68	34.68	12.51	11.03	-	-	-1.19521	1.54e-70	down	0.270038	0.00608211	-
Ndam_i4_HQ_Ndam_c415/f6p0/4251	-	41.39	35.57	14.08	13.37	-	-	-1.06154	2.24e-70	down	0.168246	0.0341524	-
Ndam_i2_LQ_Ndam_c210577/f1p15/2378	-	32.12	26.98	0.01	14.72	-	-	-8.06769	2.36e-70	down	-0.13846	NA	-
Ndam_TRINITY_DN48554_c1_g1_i1	-	0.76	0.73	27.88	13.68	-	Part III	5.12677	3.37e-70	up	1.09189	3.47e-16	up
Ndam_i2_LQ_Ndam_c204128/f1p78/2551	-	27.86	33.77	0	14.23	-	-	-8.45133	3.82e-70	down	-0.138694	NA	-
Ndam_TRINITY_DN48197_c2_g1_i1	-	33.4	27.87	57.5	33.91	-	Part III	1.31693	4.04e-70	up	0.846857	1.51e-30	up
Ndam_TRINITY_DN41644_c1_g1_i7	-	86.75	22.38	1.96	3.37	-	Part I	-3.15263	4.16e-70	down	-0.596404	0.0474022	down
Ndam_i1_HQ_Ndam_c4812/f2p23/1334	-	79.64	26.76	3.96	19.14	-	Part I	-2.45515	4.47e-70	down	-2.11109	7.4e-46	down
Ndam_i2_LQ_Ndam_c163940/f1p1/2171	-	35.01	40.81	12.84	17.08	-	-	-1.38956	4.62e-70	down	-0.319037	0.00161521	-
Ndam_i0_LQ_Ndam_c2574/f2p0/626	-	231.41	177.23	269.25	253.88	-	-	0.877507	6.49e-70	up	0.177717	0.000317512	-
Ndam_TRINITY_DN45573_c0_g2_i3	-	86.71	91.24	30.8	27.96	-	-	-1.28999	7.07e-70	down	0.228927	0.0380382	-
Ndam_i1_LQ_Ndam_c23182/f1p0/1693	-	12.23	42.92	13.25	23.24	-	Part II	-1.41397	8.56e-70	down	-0.709408	2.8e-14	down
Ndam_i1_HQ_Ndam_c1563/f4p0/1452	-	287.07	274.25	333.69	298.2	-	-	0.557319	9.99e-70	-	0.254165	8.1e-19	-
Ndam_TRINITY_DN44370_c1_g1_i1	-	20.6	30.32	104.24	40.93	-	Part III	2.03944	1.28e-69	up	1.43633	8.75e-212	up
Ndam_i2_HQ_Ndam_c36164/f3p16/2963	-	5.71	13.36	26.27	27.88	-	-	1.24237	1.29e-69	up	0.00666302	0.942891	-
Ndam_i1_LQ_Ndam_c10110/f1p0/1344	-	26.28	31.86	60.62	42.87	-	-	1.19964	2.4e-69	up	0.587087	2.3e-18	up
Ndam_TRINITY_DN40351_c0_g1_i1	-	8.83	9.48	24.56	12.93	-	Part III	1.64128	4.22e-69	up	1.00958	3.43e-31	up
Ndam_i1_HQ_Ndam_c725/f7p0/1664	-	18.96	13.5	35.37	20.88	-	Part III	1.64706	4.36e-69	up	0.82642	1.13e-08	up
Ndam_i1_LQ_Ndam_c6057/f1p0/1812	-	43.3	42.1	13.03	19.32	-	-	-1.41237	6.7e-69	down	-0.468867	3.05e-06	-
Ndam_i0_LQ_Ndam_c2254/f2p0/693	-	36.69	151.64	53.49	90.04	-	Part II	-1.22559	6.96e-69	down	-0.650673	3.42e-15	down
Ndam_i1_HQ_Ndam_c8121/f3p3/1631	-	69.72	66.21	97.55	91.44	-	-	0.83328	9.76e-69	up	0.186647	0.000107532	-
Ndam_TRINITY_DN38741_c0_g1_i1	-	7.74	8.9	39.63	15.23	-	Part III	2.4159	1.23e-68	up	1.43716	6e-33	up
Ndam_i2_HQ_Ndam_c1551/f49p15/2932	-	18.65	16.91	30.98	39.16	-	-	1.14293	1.35e-68	up	-0.243626	1.2e-05	-
Ndam_TRINITY_DN47011_c0_g3_i3	-	12.41	23.25	72.13	51.23	-	-	1.88784	1.62e-68	up	0.579944	5.39e-10	-
Ndam_TRINITY_DN43848_c0_g1_i1	-	30.11	27.2	51.7	39.84	-	-	1.19459	1.63e-68	up	0.46543	4.39e-14	-
Ndam_i0_HQ_Ndam_c1323/f3p15/960	-	349.33	355.88	437.72	357.93	-	-	0.573382	2.08e-68	-	0.382148	5.75e-34	-
Ndam_i2_LQ_Ndam_c135660/f1p2/2915	-	11.13	14.66	2.95	3.64	-	-	-2.02504	2.1e-68	down	-0.207998	0.343534	-
Ndam_i2_LQ_Ndam_c157729/f1p6/2579	-	48.22	57.44	80.66	52.18	-	-	0.765692	3.39e-68	up	0.719942	1.34e-67	up
Ndam_TRINITY_DN41902_c0_g1_i2	-	5.71	4.65	21.93	1.99	-	Part III	2.48797	4.17e-68	up	3.36432	1.93e-78	up
Ndam_TRINITY_DN36903_c0_g1_i1	-	34.97	44.22	86.83	47.35	-	Part III	1.24557	4.19e-68	up	0.962581	5.6e-41	up
Ndam_TRINITY_DN38666_c0_g1_i1	-	7.72	10.83	45.58	15.86	-	Part III	2.32486	5.14e-68	up	1.57394	1.22e-36	up
Ndam_i0_LQ_Ndam_c3419/f1p34/469	-	245.99	640.01	317.62	430.83	-	-	-0.73511	6.53e-68	down	-0.345682	9.87e-14	-
Ndam_TRINITY_DN41993_c0_g2_i2	-	38.14	21.43	1.8	1.15	-	Part I	-3.22289	7.01e-68	down	0.607231	0.118216	-
Ndam_i2_HQ_Ndam_c75709/f2p6/2343	-	18.1	36.01	12.07	10.83	-	Part II	-1.29819	7.29e-68	down	0.244851	0.031034	-
Ndam_i1_HQ_Ndam_c1366/f9p0/1977	-	4.85	16.71	34.42	10.66	-	Part III	1.31556	7.48e-68	up	1.76791	1.32e-99	up
Ndam_TRINITY_DN45847_c1_g2_i5	-	1.34	27.17	6.15	4.93	-	Part II	-1.85302	7.84e-68	down	0.399515	0.0290449	-
Ndam_i2_HQ_Ndam_c8300/f4p57/2676	-	194.05	188.79	225.12	212.01	-	-	0.527746	1.23e-67	-	0.178414	1.09e-11	-
Ndam_i1_LQ_Ndam_c17754/f1p4/1305	-	70.67	81.36	119.98	95.59	-	-	0.835491	1.32e-67	up	0.420797	9.25e-19	-
Ndam_i2_HQ_Ndam_c1013/f36p5/2472	-	56.35	39.7	59.84	85.09	-	-	0.86526	1.59e-67	up	-0.414136	2.04e-23	-
Ndam_i0_LQ_Ndam_c13860/f1p0/685	-	44.49	169.72	63.92	75.67	-	Part II	-1.13097	1.97e-67	down	-0.14738	0.123457	-
Ndam_i1_HQ_Ndam_c1979/f5p0/1509	-	164.03	103.25	142.83	120.27	-	-	0.741309	2.56e-67	up	0.339855	9.15e-17	-
Ndam_i1_HQ_Ndam_c27589/f2p11/1046	-	165.1	137.35	195.98	306.75	-	Part IV	0.788496	2.99e-67	up	-0.552475	8.61e-56	-
Ndam_i3_HQ_Ndam_c40255/f3p5/3575	-	26.89	27.33	40.84	45.83	-	-	0.853005	3.5e-67	up	-0.0736304	0.164359	-
Ndam_i4_HQ_Ndam_c11576/f57p27/4818	-	100.81	107.71	55.53	100.03	-	-	-0.681124	5.81e-67	down	-0.75508	8.86e-135	down
Ndam_i1_HQ_Ndam_c24501/f2p0/1794	-	164.66	198.07	104.12	138.24	-	-	-0.652896	6.23e-67	down	-0.316148	6.98e-17	-
Ndam_i1_LQ_Ndam_c6046/f1p4/1775	-	0.92	31.86	8.58	5.21	-	Part II	-1.60924	7.02e-67	down	0.776679	8.96e-07	up
Ndam_i4_LQ_Ndam_c6016/f1p0/4166	-	53.56	80.53	38.51	44.3	-	Part II	-0.788804	8.18e-67	down	-0.110234	0.0333591	-
Ndam_i3_LQ_Ndam_c38557/f1p24/3699	-	4.49	9.34	19.42	16.29	-	-	1.32948	9.7e-67	up	0.340756	9.39e-07	-
Ndam_TRINITY_DN46470_c1_g3_i8	-	129.74	397.63	162.32	260.16	-	Part II	-1.01411	1.17e-66	down	-0.584726	1.68e-22	-
Ndam_i1_HQ_Ndam_c865/f8p18/1969	-	193.87	70.6	101.88	127.18	-	Part I	0.800715	1.79e-66	up	-0.227156	2.31e-09	-
Ndam_i2_LQ_Ndam_c136996/f1p106/2630	-	40.05	81.02	35.21	40.17	-	Part II	-0.925162	1.84e-66	down	-0.0970178	0.18077	-
Ndam_TRINITY_DN40105_c0_g2_i3	-	378.81	259.58	339.19	313.05	-	-	0.659957	2.03e-66	up	0.207917	2.37e-08	-
Ndam_TRINITY_DN40735_c0_g1_i3	-	34.45	41.17	72.96	40.78	-	Part III	1.09867	2.07e-66	up	0.928275	2.01e-48	up
Ndam_i1_LQ_Ndam_c18882/f1p0/1850	-	59.35	83.94	117.9	69.35	-	-	0.763077	2.44e-66	up	0.856621	1.29e-88	up
Ndam_i2_HQ_Ndam_c1689/f22p13/2326	-	74.49	26.16	7.15	12.17	-	Part I	-1.59236	2.63e-66	down	-0.665819	4.73e-09	down
Ndam_i2_LQ_Ndam_c138916/f1p1/2606	-	15.23	10.27	22.34	14.12	-	-	1.39275	3.11e-66	up	0.749028	1.1e-22	up
Ndam_TRINITY_DN47659_c0_g2_i8	-	5.24	11.99	2.81	5.84	-	Part II	-1.80843	6.92e-66	down	-0.941127	9.71e-13	down
Ndam_i1_LQ_Ndam_c15239/f1p0/1058	-	121.05	95.23	34.07	11.94	-	-	-1.20388	9.11e-66	down	1.57247	4.07e-44	up
Ndam_i2_HQ_Ndam_c43382/f2p14/2851	-	66.51	82.56	114.91	107.56	-	-	0.752235	1.1e-65	up	0.186912	1.06e-06	-
Ndam_TRINITY_DN43525_c2_g1_i4	-	49.87	60.94	92.02	102.68	-	-	0.868406	1.26e-65	up	-0.0643774	0.257553	-
Ndam_TRINITY_DN42066_c0_g1_i6	-	186.97	125.35	167.38	173.28	-	-	0.691701	1.47e-65	up	0.0426206	0.35679	-
Ndam_i2_HQ_Ndam_c40412/f4p10/2330	-	12.57	13.42	1.92	0.77	-	-	-2.49253	1.55e-65	down	1.2554	7.81e-06	up
Ndam_TRINITY_DN4586_c0_g1_i2	-	2.58	3.35	34.19	0.13	-	Part III	3.56105	1.74e-65	up	5.55088	1.02e-66	up
Ndam_TRINITY_DN40030_c0_g1_i1	-	25.74	26.36	55.58	45.02	-	-	1.34915	3.61e-65	up	0.394478	7.04e-08	-
Ndam_i3_LQ_Ndam_c10412/f1p7/3416	-	1.4	1.53	7.31	3.92	-	Part III	2.49268	3.8e-65	up	0.963444	4.42e-15	up
Ndam_TRINITY_DN43358_c3_g1_i1	-	74.23	76.15	119.03	99.86	-	-	0.919296	4e-65	up	0.345497	3.33e-11	-
Ndam_TRINITY_DN48554_c1_g1_i4	-	0.67	0.74	26.86	10.85	-	Part III	5.0883	4.09e-65	up	1.35739	4.38e-21	up
Ndam_i3_LQ_Ndam_c55225/f1p0/3818	-	49.42	64.84	31.29	53.42	-	-	-0.775781	4.32e-65	down	-0.676272	1.33e-56	down
Ndam_i0_HQ_Ndam_c794/f6p13/984	-	531.98	319.37	164.13	92.76	-	Part I	-0.685395	4.44e-65	down	0.913644	2.21e-76	up
Ndam_i0_LQ_Ndam_c20060/f2p6/486	-	2059.89	3287.67	1881.86	1674.65	-	Part II	-0.529569	4.48e-65	-	0.260323	3.07e-22	-
Ndam_i0_HQ_Ndam_c23395/f3p31/751	-	52.73	182.45	71.85	113.86	-	Part II	-1.06597	4.51e-65	down	-0.568703	3.37e-17	-
Ndam_i7_LQ_Ndam_c7/f1p0/7225	-	6.47	9.97	0	4.7	-	Part II	-8.23561	4.69e-65	down	-0.138692	NA	-
Ndam_TRINITY_DN44935_c0_g1_i3	-	6.46	7.96	34.75	29.77	-	-	2.36442	4.94e-65	up	0.309745	0.00760649	-
Ndam_i3_LQ_Ndam_c55935/f1p8/3241	-	88.23	98.58	50.98	67.34	-	-	-0.675894	5.14e-65	down	-0.307729	1.66e-13	-
Ndam_i3_LQ_Ndam_c2840/f1p11/3834	-	0.44	1.1	6.2	5.57	-	-	2.72285	5.48e-65	up	0.24854	0.0552656	-
Ndam_i3_HQ_Ndam_c1108/f18p0/3290	-	3.14	17.29	4.46	7.32	-	Part II	-1.67267	6.51e-65	down	-0.61006	9.56e-07	down
Ndam_i4_LQ_Ndam_c3448/f1p7/4131	-	0.49	0.79	5.06	3.85	-	-	2.88336	9.03e-65	up	0.478312	0.000126837	-
Ndam_i4_HQ_Ndam_c297/f8p0/4417	-	5.58	15.29	4.58	8.17	-	Part II	-1.45703	9.75e-65	down	-0.730631	1.29e-13	down
Ndam_i1_HQ_Ndam_c1629/f4p15/1591	-	87.32	82.33	33.88	75.6	-	-	-1.00537	1.13e-64	down	-1.06064	8.45e-75	down
Ndam_TRINITY_DN33698_c0_g1_i1	-	14.65	31.48	82.98	6.7	-	Part III	1.65935	1.21e-64	up	3.59394	9.49e-136	up
Ndam_i3_LQ_Ndam_c36981/f1p0/3089	-	90.66	175.26	98.16	126.8	-	-	-0.561612	1.29e-64	-	-0.276899	1.14e-18	-
Ndam_i3_HQ_Ndam_c12686/f3p3/3465	-	35.31	28.27	10.32	14.03	-	-	-1.17891	1.31e-64	down	-0.347163	0.00013225	-
Ndam_i0_HQ_Ndam_c967/f5p0/701	-	320.7	682.73	373.06	466.65	-	-	-0.595893	1.94e-64	down	-0.230278	2.99e-10	-
Ndam_i1_LQ_Ndam_c5157/f1p0/1419	-	69.19	79.39	30.79	31.56	-	-	-1.08713	2.15e-64	down	0.0557234	0.640312	-
Ndam_i0_LQ_Ndam_c22392/f1p8/552	-	326.11	561.22	269.16	265.31	-	Part II	-0.78341	2.27e-64	down	0.114256	0.0478238	-
Ndam_TRINITY_DN40821_c0_g1_i1	-	130.62	91.33	152.02	84.64	-	-	1.00962	2.3e-64	up	0.931865	2.99e-55	up
Ndam_i1_LQ_Ndam_c31088/f1p0/1697	-	15.43	9.77	26.3	27.7	-	-	1.69528	2.5e-64	up	0.0191218	0.886156	-
Ndam_TRINITY_DN39913_c0_g1_i4	-	37.08	63.68	99.57	105.31	-	-	0.918376	2.68e-64	up	0.0123619	0.871626	-
Ndam_i6_LQ_Ndam_c586/f1p0/6270	-	36.61	36.67	16.94	29.73	-	-	-0.840579	2.68e-64	down	-0.718746	3.83e-55	down
Ndam_i0_LQ_Ndam_c4445/f1p2/596	-	222.79	115.63	32.51	27.95	-	Part I	-1.55089	2.95e-64	down	0.297258	0.0515243	-
Ndam_i1_HQ_Ndam_c17214/f3p0/1825	CO-like	19.8	19.95	39.24	29.69	-	-	1.24943	3.13e-64	up	0.493912	2.37e-13	-
Ndam_TRINITY_DN38563_c0_g1_i2	-	58.27	48.48	81.41	68.26	-	-	1.02236	3.33e-64	up	0.345017	2.06e-09	-
Ndam_i0_LQ_Ndam_c10008/f1p0/640	-	2.67	45.6	4.34	1.87	-	Part II	-3.05575	4.02e-64	down	1.07354	0.00284786	up
Ndam_i1_LQ_Ndam_c31715/f1p0/1019	-	37.34	26.3	57.63	46.34	-	-	1.40055	4.66e-64	up	0.400665	6.49e-07	-
Ndam_i3_HQ_Ndam_c71050/f2p3/4000	-	78.62	84.47	44.04	59.82	-	-	-0.66515	4.94e-64	down	-0.349385	9.45e-17	-
Ndam_i1_HQ_Ndam_c1862/f2p0/1625	-	351.15	259.17	140.47	89.49	-	-	-0.607254	5.62e-64	down	0.740169	1.6e-69	up
Ndam_i2_HQ_Ndam_c93408/f2p2/2387	-	29.2	22.24	39.29	36.44	-	-	1.09519	5.62e-64	up	0.199322	0.00259587	-
Ndam_i1_LQ_Ndam_c10415/f1p0/1335	-	113.02	87.55	126.19	114.66	-	-	0.799936	7.47e-64	up	0.229269	4.22e-07	-
Ndam_TRINITY_DN42429_c1_g2_i1	-	63.67	58.69	96.23	75.23	-	-	0.985085	1.25e-63	up	0.445229	2.78e-15	-
Ndam_i2_LQ_Ndam_c71727/f1p24/2708	-	68.42	62.02	28	51.61	-	-	-0.87121	1.26e-63	down	-0.786436	3.35e-53	down
Ndam_i0_HQ_Ndam_c1385/f3p10/995	-	413.36	357.58	473.54	438.28	-	-	0.680781	1.55e-63	up	0.20443	8.41e-09	-
Ndam_i2_HQ_Ndam_c75353/f3p3/2385	-	11.81	17.22	31.67	28.28	-	-	1.15039	1.55e-63	up	0.254653	0.000110989	-
Ndam_i1_HQ_Ndam_c29441/f3p24/1892	-	8.9	26.26	6.53	10.97	-	Part II	-1.7224	1.58e-63	down	-0.638985	1.04e-06	down
Ndam_i0_LQ_Ndam_c11853/f1p1/631	-	66.39	189.3	72.91	112.97	-	Part II	-1.09908	1.77e-63	down	-0.534374	1.28e-12	-
Ndam_i0_LQ_Ndam_c1886/f2p4/825	-	34.43	35.99	75.39	54.42	-	-	1.33633	1.97e-63	up	0.558154	9.53e-14	-
Ndam_TRINITY_DN45155_c0_g1_i1	-	26.36	20.13	48.57	30.92	-	Part III	1.53415	2.32e-63	up	0.737163	6.11e-19	up
Ndam_i1_HQ_Ndam_c29471/f43p0/1910	-	244.6	295.02	168.43	306.28	-	-	-0.53314	4.64e-63	-	-0.768657	2.37e-143	down
Ndam_i1_LQ_Ndam_c3120/f1p6/1573	-	35.8	20.5	3.14	2.92	-	Part I	-2.40117	4.88e-63	down	0.184579	0.555452	-
Ndam_i2_HQ_Ndam_c129372/f8p11/2487	-	46.23	56.04	78.05	72.19	-	-	0.7508	5.18e-63	up	0.204007	4.24e-06	-
Ndam_TRINITY_DN41993_c0_g3_i2	-	19.86	46.94	12.83	16.79	-	Part II	-1.58536	5.63e-63	down	-0.287523	0.0412894	-
Ndam_TRINITY_DN48047_c2_g1_i3	-	5.04	20.46	42.06	54.55	-	-	1.31619	7.65e-63	up	-0.280503	5.25e-06	-
Ndam_TRINITY_DN43002_c1_g3_i3	-	23.17	19.51	37.36	32.47	-	-	1.20763	1.03e-62	up	0.292209	2.56e-05	-
Ndam_i0_HQ_Ndam_c10204/f2p0/948	-	45.47	50.89	91.59	72.57	-	-	1.11993	1.04e-62	up	0.427225	1.51e-11	-
Ndam_TRINITY_DN42784_c1_g3_i2	-	955.87	582.7	812.97	509.54	-	-	0.753185	1.34e-62	up	0.76389	2.52e-65	up
Ndam_i2_HQ_Ndam_c28272/f2p31/2468	-	6.78	23.32	6.66	12.05	-	Part II	-1.52789	1.44e-62	down	-0.753095	7.5e-12	down
Ndam_i1_LQ_Ndam_c15146/f1p100/1200	-	247.41	462.91	253.15	38.86	-	Part II	-0.59457	1.86e-62	down	2.78338	2.04e-306	up
Ndam_i1_HQ_Ndam_c27482/f3p0/1049	-	1217.64	424.74	227.79	144.38	-	Part I	-0.622917	2.54e-62	down	0.747118	1.93e-76	up
Ndam_TRINITY_DN46272_c3_g1_i5	-	52.22	56.29	140.99	162.99	-	-	1.58888	2.79e-62	up	-0.113057	0.254164	-
Ndam_i3_LQ_Ndam_c22724/f1p3/3865	-	9.91	7.99	1.26	0.71	-	-	-2.35823	3.03e-62	down	0.824841	0.00224768	up
Ndam_i0_HQ_Ndam_c23342/f19p0/603	-	69.25	278.47	119.43	157.92	-	Part II	-0.946039	3.08e-62	down	-0.308831	3.79e-06	-
Ndam_TRINITY_DN35663_c0_g1_i1	MIKC_MADS	3.8	18.55	0.71	0.51	-	Part II	-4.26605	3.3e-62	down	0.363306	0.513943	-
Ndam_i1_HQ_Ndam_c12168/f2p0/1600	-	3.72	22.11	3.59	0.52	-	Part II	-2.31756	3.9e-62	down	2.4695	7.55e-17	up
Ndam_TRINITY_DN36826_c1_g1_i1	-	8.56	27.48	0.05	0.03	-	Part II	-7.15656	3.96e-62	down	0.0824412	0.855045	-
Ndam_i1_LQ_Ndam_c20710/f1p9/1645	-	9.07	24.03	4.78	7.93	-	Part II	-2.03652	4.98e-62	down	-0.611743	0.000314406	down
Ndam_TRINITY_DN41585_c0_g1_i4	-	12.04	46.05	13.71	15.44	-	Part II	-1.46554	5.49e-62	down	-0.0747029	0.65999	-
Ndam_TRINITY_DN41697_c0_g1_i3	-	47.99	45.53	80.32	60.91	-	-	1.09267	5.54e-62	up	0.484745	2.03e-12	-
Ndam_TRINITY_DN38143_c0_g2_i2	-	39.71	45.94	10.34	7.12	-	-	-1.86068	7.57e-62	down	0.604566	0.0014322	up
Ndam_i1_HQ_Ndam_c2573/f4p6/1690	-	57.2	55.93	82.82	101.71	-	-	0.840132	8.12e-62	up	-0.204017	1.72e-05	-
Ndam_TRINITY_DN43559_c0_g1_i2	-	119.77	94.03	123.5	151.48	-	-	0.667354	1.11e-61	up	-0.201389	3.45e-08	-
Ndam_i1_LQ_Ndam_c29842/f1p0/1379	-	42.3	113.14	47.25	83.83	-	-	-0.981631	1.25e-61	down	-0.732448	1e-35	down
Ndam_TRINITY_DN46750_c0_g4_i4	-	32.56	15.42	1.53	0.25	-	Part I	-2.99771	1.39e-61	down	1.93829	2.48e-07	up
Ndam_TRINITY_DN45645_c0_g1_i5	-	10.83	16.63	4.48	7.5	-	Part II	-1.60969	1.52e-61	down	-0.636506	2.04e-07	down
Ndam_i1_HQ_Ndam_c27326/f6p0/1120	-	780.85	959.22	586.21	664.65	-	-	-0.435304	1.56e-61	-	-0.0882048	0.00171195	-
Ndam_i2_LQ_Ndam_c133376/f1p0/2146	-	11.44	19.12	4.2	5.6	-	Part II	-1.89585	1.73e-61	down	-0.308583	0.0952493	-
Ndam_i2_LQ_Ndam_c55622/f1p18/2575	-	115.69	123.81	151.16	130.91	-	-	0.562187	2.61e-61	-	0.299339	2.15e-23	-
Ndam_TRINITY_DN48126_c0_g2_i1	-	18.89	45.76	5.73	6.7	-	Part II	-2.67932	3.63e-61	down	-0.12449	0.732952	-
Ndam_TRINITY_DN41101_c0_g1_i2	-	34.89	46.62	83.63	64.09	-	-	1.1156	4.42e-61	up	0.474008	1.4e-13	-
Ndam_i1_HQ_Ndam_c29828/f16p18/1330	-	344.23	509.02	583.67	417.81	-	-	0.472639	4.73e-61	-	0.573996	4e-126	-
Ndam_i0_HQ_Ndam_c816/f3p0/919	-	602.91	1001.92	583.05	784.88	-	-	-0.505535	5.21e-61	-	-0.335907	1.18e-30	-
Ndam_i2_LQ_Ndam_c203922/f1p40/2455	-	2.21	62.77	139.76	220.09	-	Part IV	1.42449	5.97e-61	up	-0.540238	0.00367814	-
Ndam_i1_LQ_Ndam_c3843/f1p61/1616	-	7.52	18.82	2.76	4.35	-	Part II	-2.46618	7.88e-61	down	-0.531789	0.0232949	-
Ndam_i2_HQ_Ndam_c5175/f3p5/2383	-	8.63	10.4	22.49	12.03	-	Part III	1.38059	8.26e-61	up	0.985975	9.48e-34	up
Ndam_i2_HQ_Ndam_c12662/f5p9/2806	-	52	48.51	68.55	68.87	-	-	0.771671	9.05e-61	up	0.0843822	0.0855284	-
Ndam_TRINITY_DN39299_c0_g1_i1	-	52.35	31.07	5.44	5.36	-	Part I	-2.21205	9.23e-61	down	0.102342	0.728009	-
Ndam_TRINITY_DN40933_c0_g1_i12	-	250.02	259.56	325.07	420.42	-	-	0.599109	9.32e-61	up	-0.277929	9.7e-19	-
Ndam_i2_HQ_Ndam_c22677/f3p3/2816	-	13.46	14.21	3.17	5.29	-	-	-1.87778	9.49e-61	down	-0.627352	4.83e-05	down
Ndam_i1_HQ_Ndam_c2095/f4p5/1614	-	34.21	28.81	51.16	47.6	-	-	1.10044	1.32e-60	up	0.196179	0.00232322	-
Ndam_TRINITY_DN47931_c1_g1_i2	-	50.89	61.78	33.01	42.62	-	-	-0.629574	1.55e-60	down	-0.276001	2.28e-14	-
Ndam_i2_HQ_Ndam_c6030/f2p29/2861	-	39.04	71.19	33.91	55.54	-	-	-0.795483	1.69e-60	down	-0.617867	1.65e-37	down
Ndam_i0_LQ_Ndam_c2732/f1p15/938	-	68.08	135.34	191.62	194.15	-	-	0.775804	1.93e-60	up	0.073148	0.201618	-
Ndam_i1_LQ_Ndam_c19312/f1p3/1650	-	20.9	21.7	41.45	26.93	-	Part III	1.20749	2.57e-60	up	0.707574	1.94e-23	up
Ndam_i1_HQ_Ndam_c1933/f3p0/1872	-	98.92	128.83	64.98	69.15	-	-	-0.711715	2.64e-60	down	0.00300493	0.970033	-
Ndam_TRINITY_DN40011_c0_g2_i1	-	35.7	41.65	71.44	49.77	-	-	1.04971	3.41e-60	up	0.612881	2.19e-27	up
Ndam_i2_LQ_Ndam_c29693/f1p2/2035	-	6.08	5.04	15.89	11.52	-	-	1.91584	4.01e-60	up	0.5479	9.51e-08	-
Ndam_i2_HQ_Ndam_c5683/f30p6/2913	-	93.22	59.27	26.8	12.84	-	Part I	-0.867047	5.45e-60	down	1.14521	1.21e-58	up
Ndam_TRINITY_DN47486_c1_g1_i2	-	12.52	9.29	31.23	5.97	-	Part III	2.00831	6.24e-60	up	2.41223	6.38e-73	up
Ndam_i2_HQ_Ndam_c123560/f2p2/2104	-	18.24	20.39	36.86	27.15	-	-	1.12959	6.27e-60	up	0.532498	3.9e-16	-
Ndam_i3_HQ_Ndam_c27305/f2p2/3643	-	4.71	13.23	3.33	6.07	-	Part II	-1.70474	6.75e-60	down	-0.754988	5e-09	down
Ndam_i0_LQ_Ndam_c3910/f1p0/882	MIKC_MADS	78.86	25.78	0.81	0.56	-	Part I	-4.50097	7.85e-60	down	0.377251	0.509085	-
Ndam_i2_HQ_Ndam_c18120/f17p12/2639	-	27.6	38.21	14.98	20.7	-	-	-1.07344	8.11e-60	down	-0.37352	4.7e-06	-
Ndam_i2_HQ_Ndam_c241246/f4p5/2318	-	10.46	11.46	1.48	1.39	-	-	-2.64319	9.22e-60	down	0.165695	0.657621	-
Ndam_i2_HQ_Ndam_c128370/f21p0/2676	-	45.51	44.26	62.76	71.26	-	-	0.775454	1e-59	up	-0.090766	0.0557636	-
Ndam_i2_HQ_Ndam_c53283/f7p3/2376	-	11.13	13.26	2.25	2.66	-	-	-2.25675	1.29e-59	down	-0.134996	0.641927	-
Ndam_i1_HQ_Ndam_c1872/f3p0/1683	-	8.49	43.19	14.55	19.56	-	Part II	-1.29131	1.38e-59	down	-0.329837	0.00170023	-
Ndam_TRINITY_DN48448_c2_g3_i1	-	8.85	42.61	95.16	25.38	-	Part III	1.43431	1.41e-59	up	1.96799	5.61e-91	up
Ndam_TRINITY_DN43670_c0_g3_i3	-	5.48	47.15	9.12	2.89	-	Part II	-2.07411	1.53e-59	down	1.60495	1.44e-10	up
Ndam_TRINITY_DN41319_c0_g1_i1	-	73.45	79.55	127.9	93.55	-	-	0.960452	1.54e-59	up	0.542122	8.21e-22	-
Ndam_i1_LQ_Ndam_c15700/f1p0/1111	-	98.03	150.92	201.82	159.15	-	-	0.693717	1.72e-59	up	0.433003	5.48e-26	-
Ndam_i4_HQ_Ndam_c906/f2p91/4076	-	19.97	20.61	30.85	33.76	-	-	0.853973	1.97e-59	up	-0.0376606	0.563799	-
Ndam_i2_LQ_Ndam_c73878/f1p0/2563	-	19.21	11.18	1.27	1.78	-	Part I	-2.81329	2.46e-59	down	-0.363612	0.222638	-
Ndam_i1_LQ_Ndam_c8309/f1p0/1649	-	47.75	23.71	5.03	6.09	-	Part I	-1.94422	2.55e-59	down	-0.17485	0.435691	-
Ndam_TRINITY_DN45668_c0_g6_i2	Dof	54.85	22.55	3.92	4.01	-	Part I	-2.2265	2.66e-59	down	0.055823	0.863728	-
Ndam_TRINITY_DN45652_c1_g1_i1	-	59.19	50.11	83.72	65.03	-	-	1.01451	3.85e-59	up	0.454159	2.81e-14	-
Ndam_i1_LQ_Ndam_c15709/f1p27/1246	-	16	69.15	105.43	198.94	-	Part IV	0.884235	4.32e-59	up	-0.8216	7.01e-91	down
Ndam_TRINITY_DN39749_c0_g1_i1	-	69.54	70.44	111.32	82.65	-	-	0.934895	7.04e-59	up	0.520898	1e-20	-
Ndam_i4_LQ_Ndam_c7409/f1p0/4425	-	4.62	5.48	0.46	2.94	-	-	-3.19011	1.08e-58	down	-0.904549	NA	-
Ndam_i1_LQ_Ndam_c13278/f1p0/1475	-	62.46	57.72	20.49	16.9	-	-	-1.21252	1.38e-58	down	0.366813	0.000702139	-
Ndam_TRINITY_DN42198_c2_g1_i2	-	19.17	17.73	36.84	26.05	-	-	1.32228	1.41e-58	up	0.585544	4.63e-14	up
Ndam_i0_HQ_Ndam_c23225/f2p0/648	-	34.59	92.94	25.21	45.2	-	Part II	-1.60225	1.67e-58	down	-0.738984	1.65e-09	down
Ndam_i3_HQ_Ndam_c27097/f6p0/3575	-	4.57	7.08	0.85	1.17	-	Part II	-2.72717	2.18e-58	down	-0.327742	0.294792	-
Ndam_i1_LQ_Ndam_c19106/f1p12/1442	MYB	25.89	34.99	9.21	9.34	-	-	-1.64054	3.14e-58	down	0.0676383	0.746612	-
Ndam_TRINITY_DN44172_c1_g1_i2	-	4.74	16.94	2.51	5.08	-	Part II	-2.44993	3.27e-58	down	-0.875665	2.63e-05	down
Ndam_i3_LQ_Ndam_c52639/f2p0/3386	-	5.1	9.87	1.85	2.42	-	Part II	-2.11908	3.41e-58	down	-0.286361	0.224655	-
Ndam_i3_HQ_Ndam_c38725/f2p23/3284	-	27.87	26.26	39.91	33.78	-	-	0.88016	3.83e-58	up	0.332079	1.31e-11	-
Ndam_TRINITY_DN43156_c0_g2_i1	-	11.39	9.23	22.79	9.05	-	Part III	1.56371	6.77e-58	up	1.40797	1.96e-43	up
Ndam_i0_LQ_Ndam_c14561/f1p0/996	-	5.27	9.67	32.77	17.68	-	Part III	2.01466	8.21e-58	up	0.970434	1.36e-17	up
Ndam_i1_LQ_Ndam_c22593/f1p0/1377	-	92.83	80.12	113.29	83.44	-	-	0.771855	8.61e-58	up	0.533051	7.3e-31	-
Ndam_i3_HQ_Ndam_c1831/f4p0/3669	-	4.06	20.81	7	4.83	-	Part II	-1.29347	9.41e-58	down	0.61617	8.13e-08	up
Ndam_i2_HQ_Ndam_c154784/f2p0/2834	-	22.81	11.08	1.95	2.62	-	Part I	-2.20796	1.1e-57	down	-0.319539	0.172861	-
Ndam_TRINITY_DN44959_c1_g3_i5	-	1.05	23.3	48.21	70.78	-	-	1.31655	1.28e-57	up	-0.457962	1.64e-12	-
Ndam_i0_LQ_Ndam_c20891/f1p0/553	-	934.58	4910.89	3049.92	11314.5	-	Part IV	-0.411948	1.43e-57	-	-1.79762	2.04e-306	down
Ndam_TRINITY_DN48336_c0_g1_i6	-	30.94	25.95	48.92	65.82	-	-	1.18368	1.44e-57	up	-0.334596	1.25e-08	-
Ndam_TRINITY_DN46719_c1_g1_i1	-	2.8	8.73	17.43	28.54	-	Part IV	1.26226	1.81e-57	up	-0.615107	3.28e-24	down
Ndam_i1_LQ_Ndam_c15306/f1p84/1108	-	562.57	568.27	321.98	355.31	-	-	-0.543443	1.96e-57	-	-0.0491122	0.233723	-
Ndam_i0_LQ_Ndam_c23108/f1p7/717	-	587.28	455.14	240.22	176.79	-	-	-0.645547	1.97e-57	down	0.535423	1.69e-29	-
Ndam_i1_HQ_Ndam_c16135/f3p0/1995	-	131.87	93.33	44.78	58.58	-	-	-0.7822	2.02e-57	down	-0.292468	1.43e-07	-
Ndam_i3_HQ_Ndam_c2223/f2p4/3471	-	25.73	25.96	9.58	10.27	-	-	-1.16084	2.09e-57	down	-0.0107581	0.940979	-
Ndam_i1_LQ_Ndam_c29097/f1p922/1075	-	26.36	30.44	59.55	43.18	-	-	1.24251	2.67e-57	up	0.554925	2e-13	-
Ndam_i1_LQ_Ndam_c26011/f1p0/1771	-	90.05	105.79	49.07	56.14	-	-	-0.831211	3.14e-57	down	-0.0990759	0.258201	-
Ndam_i5_LQ_Ndam_c2484/f1p0/5017	-	14.94	16.6	6.14	7.7	-	-	-1.15903	4.12e-57	down	-0.231966	0.0219557	-
Ndam_TRINITY_DN38483_c0_g1_i2	-	1.58	5.67	21.56	17.72	-	-	2.17918	4.36e-57	up	0.366268	0.00250789	-
Ndam_TRINITY_DN47067_c0_g3_i2	-	5.94	14.5	34.09	46.51	-	-	1.50046	5.91e-57	up	-0.352187	4.48e-06	-
Ndam_TRINITY_DN40805_c1_g1_i1	-	113	31.06	8.34	14.63	-	Part I	-1.60974	7.46e-57	down	-0.699015	3.83e-08	down
Ndam_i2_HQ_Ndam_c27349/f3p1/2386	C2H2	11.17	14.25	2.71	7.65	-	-	-2.10075	7.7e-57	down	-1.35774	1.95e-18	down
Ndam_TRINITY_DN37862_c0_g1_i2	-	50.14	70.84	20.22	19.74	-	-	-1.52462	8.35e-57	down	0.126919	0.487939	-
Ndam_i1_HQ_Ndam_c27601/f3p10/1676	-	71.03	69.58	96.91	84.98	-	-	0.7518	1.05e-56	up	0.281314	4.71e-10	-
Ndam_i4_LQ_Ndam_c5458/f1p1/4049	-	17.47	18.99	57.64	28.02	-	Part III	1.85977	1.58e-56	up	1.12041	2.1e-40	up
Ndam_i2_LQ_Ndam_c157924/f1p57/2348	-	44.57	44.73	0	17.98	-	-	-8.13423	1.7e-56	down	-0.138703	NA	-
Ndam_i2_HQ_Ndam_c6116/f4p15/2731	GRAS	29.96	25.01	8.49	5.02	-	-	-1.27745	1.89e-56	down	0.825159	2.07e-09	up
Ndam_TRINITY_DN42072_c4_g1_i1	HD-ZIP	21.64	38.31	10.3	9.04	-	Part II	-1.61019	2.35e-56	down	0.271622	0.102488	-
Ndam_TRINITY_DN44299_c0_g3_i2	-	46.17	46.81	76.58	50.96	-	Part III	0.986456	2.39e-56	up	0.6772	1.45e-30	up
Ndam_i3_HQ_Ndam_c80193/f2p0/3588	-	100.46	107.38	57.97	91.15	-	-	-0.615097	2.48e-56	down	-0.560097	1.38e-61	-
Ndam_TRINITY_DN42692_c0_g1_i7	-	330.84	200.5	266.52	228.44	-	-	0.686072	2.66e-56	up	0.315318	1.94e-14	-
Ndam_i2_HQ_Ndam_c194796/f30p7/2938	-	19.19	12.13	2.39	2.82	-	Part I	-2.0487	3.04e-56	down	-0.146046	0.57213	-
Ndam_i1_HQ_Ndam_c21724/f2p1/1748	-	203.27	238.82	131.95	185.45	-	-	-0.581195	3.41e-56	-	-0.398124	7.44e-30	-
Ndam_TRINITY_DN45084_c1_g1_i2	-	286.95	167.44	217.51	285.95	-	-	0.653101	3.59e-56	up	-0.300834	1.92e-17	-
Ndam_TRINITY_DN46672_c0_g1_i2	-	123.17	125.71	166.15	121.96	-	-	0.677891	3.7e-56	up	0.537608	2.18e-35	-
Ndam_i1_LQ_Ndam_c24008/f1p16/1321	-	27.46	57.8	20.53	28.97	-	Part II	-1.21313	5.51e-56	down	-0.399437	2.74e-05	-
Ndam_i1_HQ_Ndam_c21127/f2p0/1678	-	37.55	49.24	75.14	63.56	-	-	0.881336	6e-56	up	0.33335	4.84e-10	-
Ndam_i3_HQ_Ndam_c56871/f2p0/3132	-	30.71	41.88	57.12	47.15	-	-	0.722685	6.06e-56	up	0.368266	2.94e-16	-
Ndam_i2_LQ_Ndam_c26275/f1p2/2760	-	3.43	9.78	1.52	1.94	-	Part II	-2.37892	8.72e-56	down	-0.244089	0.411795	-
Ndam_i1_HQ_Ndam_c27148/f7p0/1184	-	798	646.67	382.47	462.49	-	-	-0.482504	1.23e-55	-	-0.180787	3.53e-10	-
Ndam_i1_HQ_Ndam_c13635/f2p0/1533	-	299.26	142.89	70.59	43.63	-	Part I	-0.740992	1.31e-55	down	0.783039	1.2e-41	up
Ndam_i3_LQ_Ndam_c6186/f1p0/3363	C3H	29.38	33.25	13.16	23.7	-	-	-1.06096	1.35e-55	down	-0.750328	4.44e-29	down
Ndam_TRINITY_DN45434_c0_g2_i6	-	37.77	38.75	59.9	51.76	-	-	0.904062	1.7e-55	up	0.300756	2.76e-09	-
Ndam_TRINITY_DN44825_c0_g1_i3	-	17.57	17.39	1.5	0.48	-	-	-3.179	2.15e-55	down	1.2691	0.0015143	up
Ndam_TRINITY_DN40941_c0_g1_i3	-	104.8	101.12	175.04	90.02	-	Part III	1.06386	2.89e-55	up	1.0449	9.43e-46	up
Ndam_i2_HQ_Ndam_c242226/f7p5/2084	-	10.59	21.05	5.41	6.76	-	Part II	-1.67493	3.25e-55	down	-0.221447	0.209388	-
Ndam_i3_LQ_Ndam_c10320/f1p0/3568	-	116.21	174.14	91.9	100.48	-	-	-0.647084	3.49e-55	down	-0.0361865	0.40309	-
Ndam_TRINITY_DN37891_c0_g1_i1	-	55.51	24.4	2.62	0.63	-	Part I	-2.89616	4.16e-55	down	1.64562	1.01e-05	up
Ndam_TRINITY_DN41971_c0_g1_i1	-	333.39	383.73	450.03	383.12	-	-	0.504786	5.01e-55	-	0.323977	5.07e-31	-
Ndam_i7_LQ_Ndam_c149/f1p0/7242	-	2.8	4.86	0.9	1.52	-	Part II	-2.14233	5.79e-55	down	-0.634814	0.00132237	down
Ndam_i4_LQ_Ndam_c2094/f1p0/4374	-	10.9	13.47	21.97	18.57	-	-	0.981633	5.99e-55	up	0.333788	2.49e-08	-
Ndam_TRINITY_DN44374_c2_g1_i6	-	60.66	229.37	74.48	119.13	-	Part II	-1.34219	6.3e-55	down	-0.562475	0.00200703	-
Ndam_i0_HQ_Ndam_c2266/f2p0/592	-	27.12	113.03	35.25	50.52	-	Part II	-1.39965	6.54e-55	down	-0.418675	0.000345673	-
Ndam_i1_HQ_Ndam_c23436/f3p22/1840	-	325.86	471.6	518.86	445.33	-	-	0.41238	9.81e-55	-	0.313007	4.39e-44	-
Ndam_i0_HQ_Ndam_c1753/f2p0/605	-	51.02	45.67	97.41	63.8	-	Part III	1.3667	1.03e-54	up	0.698471	6.06e-18	up
Ndam_TRINITY_DN46503_c0_g1_i13	-	3.82	25.81	5.5	3.42	-	Part II	-1.93967	1.09e-54	down	0.731243	0.000669704	up
Ndam_TRINITY_DN40001_c0_g2_i2	-	48.33	38.69	69.44	65.97	-	-	1.11588	1.2e-54	up	0.166679	0.0207057	-
Ndam_TRINITY_DN36533_c0_g1_i1	-	27.83	11.43	34.79	10.12	-	-	1.86907	1.21e-54	up	1.83746	2.12e-48	up
Ndam_i1_LQ_Ndam_c19304/f1p0/1744	-	31.77	36.59	56.89	40.06	-	-	0.91034	1.23e-54	up	0.592427	1.75e-21	up
Ndam_i0_HQ_Ndam_c497/f2p0/530	-	363.51	888.03	486.4	625.95	-	-	-0.593345	1.24e-54	down	-0.269941	1.37e-13	-
Ndam_TRINITY_DN42882_c1_g2_i1	-	33.92	44.25	69.71	48.68	-	-	0.929522	1.26e-54	up	0.607643	8.77e-27	up
Ndam_i0_LQ_Ndam_c7577/f1p13/976	-	24.44	39.4	74.39	68.18	-	-	1.18888	1.59e-54	up	0.216847	0.00396199	-
Ndam_i0_LQ_Ndam_c2731/f1p0/523	-	223.23	484.49	237.72	283.53	-	Part II	-0.750904	1.7e-54	down	-0.160568	0.00330224	-
Ndam_TRINITY_DN40660_c0_g1_i1	-	23.1	27.98	53.27	41.31	-	-	1.20224	2.52e-54	up	0.457051	4.09e-11	-
Ndam_i1_HQ_Ndam_c29548/f6p0/1974	-	14.43	22.52	5.97	4.25	-	Part II	-1.62911	2.53e-54	down	0.562381	0.000906053	-
Ndam_i3_LQ_Ndam_c26452/f1p10/3294	-	0.16	0.63	4.85	3.92	-	-	3.14068	2.59e-54	up	0.390008	0.00698011	-
Ndam_i2_LQ_Ndam_c178713/f1p0/2900	-	2.04	1.91	7.76	9.28	-	-	2.2731	2.8e-54	up	-0.163195	0.200797	-
Ndam_TRINITY_DN39375_c1_g1_i1	-	26.14	18.12	35.24	19.95	-	-	1.23107	3e-54	up	0.903179	2.43e-30	up
Ndam_i0_HQ_Ndam_c23859/f4p3/485	-	131.58	400.49	186.02	267.11	-	-	-0.832098	3.04e-54	down	-0.428785	3.42e-12	-
Ndam_i2_HQ_Ndam_c7395/f2p14/2604	-	55.81	68.85	90.24	155.54	-	Part IV	0.666232	3.19e-54	up	-0.691784	1.34e-104	down
Ndam_i2_HQ_Ndam_c112470/f2p1/2278	-	5.04	8.76	0.2	0.18	-	Part II	-4.86395	5.77e-54	down	0.0804468	0.905513	-
Ndam_i1_LQ_Ndam_c19696/f1p2/1809	-	127.35	96.84	123.7	139.58	-	-	0.628068	5.89e-54	up	-0.0818636	0.0518978	-
Ndam_i1_HQ_Ndam_c9772/f2p3/1436	ZF-HD	35.77	72.16	29.01	58.13	-	-	-1.03983	8.22e-54	down	-0.906163	2.82e-39	down
Ndam_TRINITY_DN40195_c0_g1_i1	-	96.19	92.2	143.95	114.17	-	-	0.919115	8.97e-54	up	0.426675	2.29e-14	-
Ndam_TRINITY_DN44370_c1_g1_i8	-	44.57	41.82	67.33	49.2	-	-	0.961609	9.96e-54	up	0.539284	3.14e-22	-
Ndam_i1_LQ_Ndam_c2686/f1p1/1709	-	119.17	105.51	49.13	60.59	-	-	-0.827605	9.96e-54	down	-0.209215	0.000750466	-
Ndam_i0_HQ_Ndam_c22929/f6p15/896	-	21.74	51.2	13.12	2.83	-	Part II	-1.67492	1.06e-53	down	2.14385	2.58e-24	up
Ndam_i2_HQ_Ndam_c34141/f2p10/2314	-	6.39	21.41	5.84	10.21	-	Part II	-1.58632	1.52e-53	down	-0.696008	5.02e-08	down
Ndam_TRINITY_DN42921_c0_g1_i1	-	31.14	36.05	55.11	51.34	-	-	0.885571	1.79e-53	up	0.192581	0.000995909	-
Ndam_TRINITY_DN41266_c2_g4_i2	-	48.24	21.89	56.38	366.18	-	Part IV	1.62672	2.25e-53	up	-2.5932	2.04e-306	down
Ndam_i4_HQ_Ndam_c11375/f12p13/4085	-	6.65	20.18	6.77	12.59	-	Part II	-1.29721	2.28e-53	down	-0.791689	1.15e-20	down
Ndam_i3_HQ_Ndam_c49136/f5p0/3526	-	17.55	25.09	9.01	18.94	-	-	-1.20164	2.37e-53	down	-0.973319	4.16e-37	down
Ndam_TRINITY_DN48388_c2_g5_i5	-	8.98	9.34	24.96	29.29	-	-	1.6904	2.5e-53	up	-0.135334	0.202439	-
Ndam_i1_LQ_Ndam_c1415/f4p12/1494	-	31.05	40.08	63.85	66.14	-	-	0.945793	2.55e-53	up	0.0426715	0.586813	-
Ndam_i2_HQ_Ndam_c1629/f38p15/2581	-	35.86	37.57	15.31	28.29	-	-	-1.01852	2.55e-53	down	-0.787593	3.09e-28	down
Ndam_i1_LQ_Ndam_c4099/f3p1/1437	-	414.72	316.51	365.64	348.41	-	-	0.483708	3.3e-53	-	0.162119	3.28e-09	-
Ndam_i3_HQ_Ndam_c82480/f11p0/3627	-	6.8	19.23	6.67	9.71	-	Part II	-1.25072	3.35e-53	down	-0.44406	1.22e-05	-
Ndam_TRINITY_DN46234_c5_g1_i2	-	26.18	24.61	41.49	30.15	-	-	1.02522	3.36e-53	up	0.549928	9.64e-18	-
Ndam_TRINITY_DN39087_c0_g1_i1	-	42.02	24.86	5.51	10.67	-	Part I	-1.87861	3.86e-53	down	-0.83323	2.61e-08	down
Ndam_TRINITY_DN44658_c0_g4_i1	-	19.22	38.66	9.72	17.55	-	Part II	-1.70886	4.72e-53	down	-0.741412	1.37e-07	down
Ndam_TRINITY_DN45643_c1_g2_i13	-	170.57	47.88	11.29	6.57	-	Part I	-1.7922	4.73e-53	down	0.822099	2.74e-05	up
Ndam_i4_LQ_Ndam_c6841/f1p2/4985	-	40.45	24.92	10.67	13.01	-	Part I	-0.947141	4.92e-53	down	-0.190771	0.0109704	-
Ndam_i0_LQ_Ndam_c2394/f1p19/605	-	32.05	426.7	526.19	701.25	-	-	0.576892	4.95e-53	-	-0.320616	1.64e-21	-
Ndam_TRINITY_DN41704_c0_g1_i1	-	6.7	10.57	33.6	15.82	-	Part III	1.93127	5.85e-53	up	1.16038	1.5e-23	up
Ndam_TRINITY_DN38796_c0_g2_i1	-	0.45	2.62	16.65	11.92	-	-	2.87382	6.07e-53	up	0.560845	6.98e-05	-
Ndam_i2_HQ_Ndam_c18858/f2p15/3013	-	27.34	43.03	19.53	19.29	-	Part II	-0.863751	8.31e-53	down	0.108803	0.194644	-
Ndam_i0_LQ_Ndam_c24551/f1p9/594	-	150.02	488.79	257.35	410.31	-	-	-0.649845	1.15e-52	down	-0.57838	7e-41	-
Ndam_i1_LQ_Ndam_c28006/f1p0/1160	-	40.09	49.68	84.99	64.91	-	-	1.04943	1.78e-52	up	0.476932	1.14e-14	-
Ndam_i1_LQ_Ndam_c19184/f1p0/1424	-	8.08	2.81	14.52	4.14	-	Part III	2.62297	2.12e-52	up	1.83239	2.28e-33	up
Ndam_i3_HQ_Ndam_c816/f22p0/3570	-	16.58	13.34	3.8	7.36	-	-	-1.52751	2.39e-52	down	-0.843883	1.37e-12	down
Ndam_i3_LQ_Ndam_c79620/f1p0/3524	-	1.84	8.11	1.47	1.39	-	Part II	-2.16074	2.53e-52	down	0.170635	0.577606	-
Ndam_TRINITY_DN43048_c0_g1_i2	-	29.81	33.85	0.23	0	-	-	-5.98295	3.25e-52	down	0.150644	0.561468	-
Ndam_i0_HQ_Ndam_c23182/f2p0/481	-	82.97	271.12	117.32	115.56	-	Part II	-0.932252	6.12e-52	down	0.114375	0.234007	-
Ndam_i1_HQ_Ndam_c3158/f2p20/1720	-	24.49	42.68	15.45	24.87	-	Part II	-1.18717	7.57e-52	down	-0.588924	1.08e-10	down
Ndam_i3_LQ_Ndam_c63132/f1p0/3436	-	12.83	17.34	4.89	7.43	-	-	-1.54432	7.74e-52	down	-0.503654	2.71e-05	-
Ndam_TRINITY_DN43200_c1_g1_i5	-	1.17	20.85	54.18	2.94	-	Part III	1.63388	8.68e-52	up	4.08614	1.16e-117	up
Ndam_TRINITY_DN39161_c0_g1_i1	-	7.93	16.66	2.12	1.58	-	Part II	-2.64092	9.89e-52	down	0.458087	0.176525	-
Ndam_i0_HQ_Ndam_c17807/f13p0/479	-	345.2	798.1	1033.25	1899.26	-	Part IV	0.648316	1.08e-51	up	-0.784271	3.41e-161	down
Ndam_TRINITY_DN44726_c0_g1_i1	-	48.63	52.22	89.54	252.93	-	Part IV	1.04945	1.21e-51	up	-1.39978	1.99e-186	down
Ndam_i2_LQ_Ndam_c9138/f1p3/2281	-	16.12	47.75	20.11	39.63	-	-	-0.971984	1.36e-51	down	-0.88146	3.59e-43	down
Ndam_i1_HQ_Ndam_c17186/f3p0/1680	-	26.51	43.97	66.45	63.63	-	-	0.868822	1.74e-51	up	0.155542	0.00671364	-
Ndam_TRINITY_DN43464_c0_g1_i1	-	7.67	15.98	0.53	0.6	-	Part II	-4.39118	1.76e-51	down	-0.0598672	0.927223	-
Ndam_i2_LQ_Ndam_c24008/f1p16/2205	-	0.54	3.16	11.42	7.04	-	Part III	2.10781	1.93e-51	up	0.773201	6.42e-11	up
Ndam_i0_HQ_Ndam_c1119/f4p0/738	-	9.5	40.88	0.07	0.07	-	Part II	-6.8771	1.96e-51	down	-0.00278323	0.994225	-
Ndam_i3_HQ_Ndam_c67886/f3p0/3765	MYB	9.39	21.42	8.16	13.2	-	Part II	-1.1151	2.22e-51	down	-0.595863	4.87e-13	down
Ndam_TRINITY_DN41263_c0_g1_i5	-	19.31	19.38	2.96	9.96	-	-	-2.40345	2.37e-51	down	-1.57346	5.05e-17	down
Ndam_i2_HQ_Ndam_c48091/f29p6/2336	-	38.15	42.31	58.73	54.87	-	-	0.747329	2.56e-51	up	0.189433	0.000134906	-
Ndam_TRINITY_DN46934_c0_g1_i5	-	26.31	17.81	2.71	7.33	-	-	-2.40509	2.64e-51	down	-1.26419	3.87e-10	down
Ndam_i2_LQ_Ndam_c13139/f1p1/2194	-	0.53	0.4	6.25	4.5	-	-	4.05403	2.88e-51	up	0.554034	0.000511811	-
Ndam_TRINITY_DN46109_c0_g1_i6	-	100.47	183.37	70.33	77.77	-	Part II	-1.10222	5.21e-51	down	-0.0508327	0.703747	-
Ndam_i1_HQ_Ndam_c29513/f3p0/1969	-	13.33	35.66	53.24	11.97	-	-	0.851349	6.25e-51	up	2.22581	4.17e-209	up
Ndam_i2_HQ_Ndam_c34594/f2p3/2293	-	26.93	15.83	29.3	30.06	-	-	1.15444	7.9e-51	up	0.0534786	0.562053	-
Ndam_i3_HQ_Ndam_c25148/f2p7/3597	-	6.32	6.73	0.97	5.8	-	-	-2.47959	8.42e-51	down	-2.38572	3.75e-47	down
Ndam_TRINITY_DN38162_c0_g3_i1	MYB	1.44	0.69	14.01	9	-	Part III	4.42536	1e-50	up	0.711049	8.68e-06	up
Ndam_i0_HQ_Ndam_c1984/f2p6/642	-	46.5	42.24	87.02	111.41	-	-	1.30987	1.16e-50	up	-0.261622	0.000492739	-
Ndam_i0_LQ_Ndam_c14823/f1p0/741	-	63.98	165.68	70.54	103.73	-	Part II	-0.95432	1.22e-50	down	-0.45949	7.11e-10	-
Ndam_i1_LQ_Ndam_c14432/f1p0/1133	-	85.68	74.58	110.06	125.83	-	-	0.835647	1.25e-50	up	-0.10063	0.0711748	-
Ndam_i2_HQ_Ndam_c42326/f3p15/2505	-	11.3	10.95	0.03	1.22	-	-	-6.5276	1.25e-50	down	-0.370492	0.297702	-
Ndam_i0_HQ_Ndam_c167/f12p0/638	-	3514.15	2504.44	1582.7	1658.88	-	-	-0.387329	1.31e-50	-	0.0246104	0.424392	-
Ndam_TRINITY_DN46209_c0_g1_i1	-	38.99	29.42	66.58	40.13	-	Part III	1.44279	1.34e-50	up	0.809589	1.04e-17	up
Ndam_i2_LQ_Ndam_c54806/f1p106/2835	-	52.64	61.82	165.39	91.93	-	Part III	1.68251	1.49e-50	up	0.921134	7.4e-15	up
Ndam_i1_LQ_Ndam_c3445/f1p0/1950	-	1.14	17.99	3.67	1.95	-	Part II	-2.00046	1.53e-50	down	0.935539	4.33e-05	up
Ndam_i3_HQ_Ndam_c82936/f24p0/3515	-	18.1	22.38	8.33	14.15	-	-	-1.14989	1.57e-50	down	-0.666836	1.96e-15	down
Ndam_i7_LQ_Ndam_c225/f1p0/7850	-	49.32	54.32	29.41	40.51	-	-	-0.610939	1.83e-50	down	-0.369196	2.53e-28	-
Ndam_i1_HQ_Ndam_c30111/f3p0/1183	-	103.01	113.17	150.3	118.05	-	-	0.683569	2.23e-50	up	0.44093	3.07e-22	-
Ndam_i1_HQ_Ndam_c17127/f4p0/1800	-	30.02	30.87	49.16	24.17	-	Part III	0.941616	2.32e-50	up	1.10935	2.4e-64	up
Ndam_i1_HQ_Ndam_c11919/f5p9/1850	-	39.72	46.77	67.79	68.61	-	-	0.808255	2.37e-50	up	0.0746404	0.215646	-
Ndam_TRINITY_DN41036_c0_g1_i3	-	28.73	31.24	8.78	8.27	-	-	-1.54347	2.63e-50	down	0.175459	0.34558	-
Ndam_i1_LQ_Ndam_c14579/f1p0/1135	-	78.42	75.59	116.18	112.69	-	-	0.894409	2.89e-50	up	0.135058	0.0272292	-
Ndam_i3_LQ_Ndam_c37075/f1p0/3575	-	29.01	39.16	18.22	23.76	-	-	-0.828266	3.05e-50	down	-0.289687	1.04e-05	-
Ndam_i1_LQ_Ndam_c5100/f1p0/1560	-	17.13	23.5	5.38	6.27	-	-	-1.8393	3.35e-50	down	-0.128187	0.602069	-
Ndam_i1_LQ_Ndam_c25096/f1p17/1758	bHLH	11.55	18.22	3.79	4.76	-	Part II	-1.96612	4.11e-50	down	-0.22174	0.348695	-
Ndam_TRINITY_DN44266_c2_g2_i4	-	384.22	24.89	2.06	2.14	-	Part I	-3.18998	4.54e-50	down	0.0674348	0.898986	-
Ndam_i1_HQ_Ndam_c22634/f2p15/1908	-	352.25	312.08	187.56	263.89	-	-	-0.459529	4.97e-50	-	-0.398702	1.06e-32	-
Ndam_TRINITY_DN47116_c0_g1_i2	-	4.97	60.26	26.05	30.03	-	Part II	-0.933129	5.66e-50	down	-0.113178	0.232971	-
Ndam_TRINITY_DN44597_c1_g1_i4	-	14.16	45.72	16.94	26.27	-	Part II	-1.15199	5.79e-50	down	-0.532092	6.57e-09	-
Ndam_i3_HQ_Ndam_c34530/f2p0/3294	-	58.01	57.43	28.81	35.21	-	-	-0.719822	7.57e-50	down	-0.19736	0.000608474	-
Ndam_TRINITY_DN44941_c1_g2_i3	-	20.57	76.92	28.4	40.02	-	Part II	-1.156	7.71e-50	down	-0.398576	3.01e-05	-
Ndam_TRINITY_DN42592_c1_g1_i2	-	8.29	9.26	21.56	14.59	-	-	1.49058	7.83e-50	up	0.649227	1.83e-12	up
Ndam_i1_HQ_Ndam_c6627/f2p10/1718	-	8.51	20.06	36.09	38.06	-	-	1.12086	1.02e-49	up	0.0166324	0.878441	-
Ndam_i3_HQ_Ndam_c23165/f4p8/3987	-	3.24	3.68	8.95	17.48	-	Part IV	1.54678	1.07e-49	up	-0.865596	3.44e-32	down
Ndam_TRINITY_DN47774_c0_g1_i2	-	36.42	9.64	2.49	2.15	-	Part I	-1.66535	1.22e-49	down	0.299289	0.120344	-
Ndam_TRINITY_DN38652_c0_g1_i4	-	6.18	8.85	20.62	23.32	-	-	1.4816	1.26e-49	up	-0.0848757	0.430083	-
Ndam_TRINITY_DN45044_c0_g1_i3	-	39.59	44.32	67.85	72.84	-	-	0.88993	1.29e-49	up	-0.0107747	0.895866	-
Ndam_TRINITY_DN41371_c0_g1_i5	-	83.05	119.79	161.7	167.36	-	-	0.708606	1.55e-49	up	0.0422306	0.448017	-
Ndam_i0_LQ_Ndam_c3065/f1p0/912	-	84.61	66.41	105.55	91.41	-	-	0.941953	1.73e-49	up	0.297024	1.41e-06	-
Ndam_i1_LQ_Ndam_c15533/f1p3/1045	-	33.06	18.21	0.32	0.15	-	Part I	-5.05777	1.82e-49	down	0.445868	0.407975	-
Ndam_TRINITY_DN43251_c0_g1_i1	-	26.45	26.36	46.82	43.44	-	-	1.10271	1.9e-49	up	0.198798	0.00662627	-
Ndam_TRINITY_DN45414_c1_g2_i1	-	28.72	30.31	57.62	39.1	-	-	1.19463	1.98e-49	up	0.641073	5.72e-15	up
Ndam_TRINITY_DN45854_c0_g1_i3	-	123.44	190.84	233.46	281.03	-	-	0.564487	3.37e-49	-	-0.174165	4.33e-07	-
Ndam_i1_LQ_Ndam_c10194/f1p375/1509	Dof	11.24	21.66	4.56	1.47	-	Part II	-1.95233	3.51e-49	down	1.5701	8.01e-10	up
Ndam_TRINITY_DN42042_c0_g1_i1	-	23.4	26.7	51.31	46.84	-	-	1.20822	4.67e-49	up	0.223404	0.00506071	-
Ndam_i3_LQ_Ndam_c10881/f1p0/3452	-	61.49	82.31	23.8	39.13	-	-	-1.50685	5.01e-49	down	-0.623846	1.66e-32	down
Ndam_i0_HQ_Ndam_c12313/f2p0/593	-	1502.14	683.1	883.37	728.96	-	Part I	0.646151	5.99e-49	up	0.369174	2.15e-37	-
Ndam_i0_LQ_Ndam_c14382/f1p0/617	-	65.59	67.99	132.49	103.35	-	-	1.22765	8.1e-49	up	0.448099	2.8e-09	-
Ndam_i2_LQ_Ndam_c59367/f1p0/2659	-	4.39	6.66	0.47	0.22	-	Part II	-3.424	9.46e-49	down	0.838307	0.0609624	-
Ndam_TRINITY_DN18905_c0_g1_i1	-	9.04	24.12	3.26	0.31	-	Part II	-2.55945	1.19e-48	down	2.53214	7.35e-12	up
Ndam_TRINITY_DN47559_c7_g2_i8	-	22.41	17.14	37.12	21.19	-	Part III	1.37748	1.64e-48	up	0.892386	1.67e-21	up
Ndam_TRINITY_DN40075_c0_g1_i2	HD-ZIP	75.66	55.45	85.88	171.94	-	Part IV	0.905734	2.05e-48	up	-0.905405	1.47e-86	down
Ndam_i1_HQ_Ndam_c1927/f2p5/1709	-	59.91	7.88	19.67	21.59	-	Part I	1.58173	2.05e-48	up	-0.0451549	0.734453	-
Ndam_TRINITY_DN44450_c0_g1_i5	-	53.66	37.02	11.97	14.61	-	-	-1.3435	2.33e-48	down	-0.187539	0.189197	-
Ndam_i3_HQ_Ndam_c12696/f2p1/3127	-	8.05	5.92	0.56	0.93	-	-	-3.02317	3.15e-48	down	-0.543079	0.117463	-
Ndam_i1_LQ_Ndam_c32005/f1p0/1029	-	152.94	312.18	368.29	624.49	-	Part IV	0.513163	3.96e-48	-	-0.668184	7.83e-125	down
Ndam_i1_LQ_Ndam_c25267/f1p4/1305	-	28.66	26.62	46.24	4	-	Part III	1.06943	3.99e-48	up	3.53982	9.23e-191	up
Ndam_TRINITY_DN42919_c0_g1_i1	-	45	44.75	79.83	50.34	-	Part III	1.1105	4.3e-48	up	0.752454	3.24e-25	up
Ndam_TRINITY_DN42509_c0_g1_i1	-	20.36	21.22	42.29	44.57	-	-	1.26177	5.75e-48	up	0.0177212	0.886772	-
Ndam_i0_LQ_Ndam_c7830/f1p0/963	-	181.44	140.84	65.14	50.76	-	-	-0.837182	6.34e-48	down	0.450822	1.64e-09	-
Ndam_i3_LQ_Ndam_c44022/f1p0/3348	-	12.97	17.37	0	8.68	-	-	-7.57392	7.52e-48	down	-0.138682	NA	-
Ndam_i2_LQ_Ndam_c118754/f1p2/2360	-	25.6	20.18	32.59	26.73	-	-	0.9631	7.71e-48	up	0.377279	1.02e-08	-
Ndam_i0_HQ_Ndam_c17793/f10p6/775	-	224.29	445.7	243.6	332.34	-	-	-0.59674	8.06e-48	down	-0.35531	4.38e-19	-
Ndam_i2_HQ_Ndam_c72035/f2p55/3015	-	103	108.31	129.21	129.19	-	-	0.527909	8.1e-48	-	0.0930623	0.00437161	-
Ndam_i1_HQ_Ndam_c17482/f2p0/1442	-	23.74	26.19	45.75	22.33	-	Part III	1.07354	8.43e-48	up	1.11771	1.67e-47	up
Ndam_i6_LQ_Ndam_c117/f1p0/6554	-	38.43	51.6	28.27	32.96	-	-	-0.592892	9.97e-48	down	-0.127389	0.00825177	-
Ndam_i1_HQ_Ndam_c21914/f2p0/1630	-	598.95	558.46	606.44	513.89	-	-	0.393252	1.03e-47	-	0.330802	4.17e-50	-
Ndam_i1_LQ_Ndam_c15655/f1p0/1286	-	69.96	68.44	97.83	80.32	-	-	0.790479	1.13e-47	up	0.376402	5.31e-13	-
Ndam_i0_LQ_Ndam_c6053/f2p0/759	-	82.03	283.9	144.33	180.73	-	Part II	-0.700716	1.28e-47	down	-0.231029	1.64e-05	-
Ndam_i1_HQ_Ndam_c29802/f4p8/1723	-	29.85	27.92	45.58	50.56	-	-	0.977805	1.9e-47	up	-0.0577433	0.495827	-
Ndam_i4_LQ_Ndam_c5368/f1p5/4712	-	11.47	14.37	37.63	19.57	-	Part III	1.64878	1.9e-47	up	1.0323	7.98e-74	up
Ndam_i0_LQ_Ndam_c5967/f2p10/669	-	247.11	159.74	227.51	214.44	-	-	0.784965	2.44e-47	up	0.176686	0.000487723	-
Ndam_i0_LQ_Ndam_c6351/f1p1/990	-	11.84	14.37	35.54	20.49	-	Part III	1.57079	2.57e-47	up	0.87222	1.58e-17	up
Ndam_i1_LQ_Ndam_c14610/f1p2/1308	-	17.29	55.76	20.54	28.46	-	Part II	-1.16441	2.85e-47	down	-0.375332	0.000169149	-
Ndam_i1_LQ_Ndam_c8775/f2p4/2022	-	41.74	14.74	2.83	5.77	-	Part I	-2.08317	3.28e-47	down	-0.89836	5.36e-07	down
Ndam_TRINITY_DN45068_c0_g2_i2	-	135.47	34.42	10.09	10.73	-	Part I	-1.483	5.36e-47	down	0.00799961	0.97196	-
Ndam_TRINITY_DN39141_c0_g1_i1	-	48.13	57.11	93.38	65.75	-	-	0.984604	7.98e-47	up	0.597278	4.2e-20	up
Ndam_i0_LQ_Ndam_c23083/f1p0/676	-	111.81	282.84	141.43	150.24	-	Part II	-0.722507	8.23e-47	down	0.00735881	0.936665	-
Ndam_i2_LQ_Ndam_c50669/f1p17/2867	-	228.63	198.04	219.17	177.65	-	-	0.421007	9.43e-47	-	0.395084	2.2e-55	-
Ndam_i1_HQ_Ndam_c7942/f4p0/1869	-	33.62	38.08	14.35	16.11	-	-	-1.13133	1e-46	down	-0.0718384	0.609257	-
Ndam_i1_HQ_Ndam_c14344/f2p1/1201	-	17.61	53.97	18.66	28.81	-	Part II	-1.24855	1.06e-46	down	-0.524429	1.08e-06	-
Ndam_TRINITY_DN44635_c1_g3_i1	Dof	44.42	20.9	3.86	5.54	-	Part I	-2.13681	1.09e-46	down	-0.397846	0.108958	-
Ndam_i0_LQ_Ndam_c4635/f1p0/538	-	69.17	68.95	0	2.12	-	-	-7.23403	1.29e-46	down	-0.136439	NA	-
Ndam_i0_HQ_Ndam_c7359/f2p0/799	-	43.95	41.76	75.47	56.87	-	-	1.12404	1.36e-46	up	0.497179	4.85e-11	-
Ndam_i1_HQ_Ndam_c2887/f2p13/1516	-	64.09	83.76	110.56	86.69	-	-	0.675104	1.64e-46	up	0.443902	2.51e-20	-
Ndam_i1_LQ_Ndam_c11836/f1p18/1878	-	9.41	15.74	3.15	4.41	-	Part II	-2.01669	1.96e-46	down	-0.366625	0.095249	-
Ndam_i2_LQ_Ndam_c13071/f1p6/2689	-	95.82	88.76	106.37	71.64	-	-	0.535949	2.15e-46	-	0.661071	2.52e-75	up
Ndam_TRINITY_DN47568_c0_g3_i4	-	15.76	18.86	31.11	22.49	-	-	0.991913	2.49e-46	up	0.558979	1.59e-17	-
Ndam_TRINITY_DN47237_c1_g1_i2	-	11.15	20.92	3.4	2.48	-	Part II	-2.31257	2.5e-46	down	0.49686	0.104693	-
Ndam_TRINITY_DN38923_c0_g1_i1	-	5.2	44.68	6.2	7.24	-	Part II	-2.52404	2.77e-46	down	-0.111141	0.788423	-
Ndam_i0_LQ_Ndam_c10818/f1p5/657	-	9.51	7.92	33.31	22.51	-	-	2.31454	3.04e-46	up	0.638949	2.7e-06	up
Ndam_i1_LQ_Ndam_c15466/f1p0/1242	-	70.55	60.38	87.55	61.58	-	-	0.808886	3.05e-46	up	0.594497	1.37e-24	up
Ndam_i0_HQ_Ndam_c2175/f2p6/570	-	75.35	79.53	135.76	92.2	-	-	1.04449	4.21e-46	up	0.648562	9e-19	up
Ndam_i2_HQ_Ndam_c18470/f2p17/2473	-	27.16	37.58	16.07	16.97	-	-	-0.947204	4.48e-46	down	0.0140321	0.914106	-
Ndam_i1_LQ_Ndam_c25579/f1p0/1447	-	21.32	32.41	53.42	26.97	-	Part III	0.992772	4.8e-46	up	1.06975	1.25e-49	up
Ndam_TRINITY_DN42844_c1_g4_i1	-	41.4	157.04	47.64	72.54	-	Part II	-1.43807	4.89e-46	down	-0.504663	0.000104817	-
Ndam_i1_HQ_Ndam_c1049/f7p0/1762	-	55	72.47	94.48	66	-	-	0.657111	4.89e-46	up	0.607892	4.61e-40	up
Ndam_i0_LQ_Ndam_c10778/f1p4/701	-	1.83	6.82	30.33	79.77	-	Part IV	2.38721	5.19e-46	up	-1.28147	5.74e-33	down
Ndam_i3_HQ_Ndam_c48379/f2p0/3562	-	76	65.02	80.25	87.57	-	-	0.576502	5.63e-46	-	-0.0337032	0.455137	-
Ndam_i3_HQ_Ndam_c16444/f14p0/3551	-	1.39	12.83	3.89	2.18	-	Part II	-1.43516	5.74e-46	down	0.894693	2.23e-08	up
Ndam_i3_HQ_Ndam_c698/f2p0/3716	-	22.51	26.58	11.58	12.5	-	-	-0.92181	6.24e-46	down	-0.0148302	0.90529	-
Ndam_i3_HQ_Ndam_c13787/f9p0/3497	-	2.89	10.97	3.01	5.82	-	Part II	-1.58604	6.95e-46	down	-0.843596	2.83e-10	down
Ndam_i0_HQ_Ndam_c1833/f2p12/687	-	31.31	64.38	108.31	20.9	-	Part III	1.02317	7.27e-46	up	2.4325	3.15e-148	up
Ndam_i1_LQ_Ndam_c8006/f1p12/1975	-	40.07	33.01	48.61	27.99	-	-	0.83169	7.47e-46	up	0.882051	4.07e-47	up
Ndam_i2_HQ_Ndam_c240344/f6p1/2188	-	14.27	10.26	1.48	1.98	-	-	-2.48459	8.6e-46	down	-0.307138	0.329983	-
Ndam_i3_LQ_Ndam_c39254/f1p6/3151	-	2.83	3.43	9.79	7.55	-	-	1.76548	9.09e-46	up	0.455403	9.47e-05	-
Ndam_TRINITY_DN45872_c1_g2_i1	-	11.95	8.45	0	3.11	-	-	-7.07063	1.3e-45	down	-0.138505	NA	-
Ndam_i3_HQ_Ndam_c16244/f32p0/3227	-	21.92	26.1	10.42	10.89	-	-	-1.04845	1.32e-45	down	0.0253629	0.858191	-
Ndam_TRINITY_DN47497_c0_g2_i10	-	19.93	10.06	48.65	15.3	-	Part III	2.52338	1.37e-45	up	1.68706	1.75e-26	up
Ndam_i0_LQ_Ndam_c13492/f1p0/509	-	125.19	117.69	192.06	154.91	-	-	0.981325	1.45e-45	up	0.401279	4.89e-09	-
Ndam_TRINITY_DN41183_c0_g1_i1	-	31.17	31.67	59.59	36.05	-	Part III	1.1841	1.48e-45	up	0.809128	3e-23	up
Ndam_TRINITY_DN38831_c0_g1_i2	-	5.57	11.67	32.49	11.16	-	Part III	1.7398	1.49e-45	up	1.59842	1.61e-39	up
Ndam_i2_HQ_Ndam_c65586/f48p7/2853	-	4.18	14.86	4.36	8.35	-	Part II	-1.48379	1.62e-45	down	-0.827854	1.63e-11	down
Ndam_i3_LQ_Ndam_c20842/f1p155/3556	-	18.81	18.43	5.29	11.19	-	-	-1.51118	1.81e-45	down	-0.660214	0.176339	-
Ndam_i0_LQ_Ndam_c13792/f1p7/751	-	0.14	0.17	21.39	0.14	Part III	Part III	6.15763	1.99e-45	up	5.12324	2.59e-56	up
Ndam_i4_HQ_Ndam_c11337/f16p0/4284	-	3.37	11.96	3.64	6.03	-	Part II	-1.4306	2.33e-45	down	-0.62126	4.98e-07	down
Ndam_TRINITY_DN42739_c0_g1_i3	-	104.72	93.81	139.29	114.44	-	-	0.846102	2.43e-45	up	0.373689	4.48e-11	-
Ndam_i1_LQ_Ndam_c18422/f1p3/1924	-	13.79	8.36	0.23	0.02	-	Part I	-4.5493	2.49e-45	down	1.04968	0.0208949	up
Ndam_i3_HQ_Ndam_c11991/f5p2/3793	-	56.17	58.99	31.22	45.96	-	-	-0.643674	2.87e-45	down	-0.46448	6.33e-26	-
Ndam_i1_HQ_Ndam_c1734/f4p0/1983	-	42.35	53.62	71.75	39.21	-	-	0.693893	3.28e-45	up	0.960578	2.24e-75	up
Ndam_TRINITY_DN48363_c1_g1_i12	-	221.57	293.26	55.05	139.38	-	-	-2.11067	3.55e-45	down	-1.2422	8.29e-99	down
Ndam_i1_HQ_Ndam_c5261/f4p7/1962	-	58.35	56.47	76.26	62.47	-	-	0.706867	4.02e-45	up	0.378564	4.82e-16	-
Ndam_i1_HQ_Ndam_c2486/f3p0/1993	-	4.8	2.69	10.07	2.12	-	Part III	2.15456	4.18e-45	up	2.24739	1.25e-43	up
Ndam_TRINITY_DN43811_c1_g1_i3	-	32.92	30.26	50.86	44.9	-	-	1.02093	4.83e-45	up	0.271009	0.000166017	-
Ndam_i1_LQ_Ndam_c24549/f1p0/1434	-	43.94	45.94	67.93	57.47	-	-	0.838901	4.83e-45	up	0.331684	9.62e-09	-
Ndam_TRINITY_DN48339_c0_g1_i1	-	42.36	47.03	24.85	35	-	-	-0.645921	5.24e-45	down	-0.401399	4.57e-29	-
Ndam_i1_LQ_Ndam_c28547/f1p0/1189	-	56.46	59.18	86.63	100.42	-	-	0.823665	5.77e-45	up	-0.119587	0.0476656	-
Ndam_TRINITY_DN43224_c1_g1_i15	-	22.49	115.53	34.87	62.02	-	Part II	-1.44541	6.3e-45	down	-0.722965	2.13e-09	down
Ndam_i1_LQ_Ndam_c15448/f1p0/1043	-	183.59	46.43	75.61	73.63	-	Part I	0.973857	7.84e-45	up	0.130739	0.0685936	-
Ndam_i0_LQ_Ndam_c11667/f1p24/847	-	6.3	49.21	13.12	4.14	-	Part II	-1.62571	1.67e-44	down	1.63835	3.23e-15	up
Ndam_i4_LQ_Ndam_c632/f3p0/4327	-	62.36	73.88	39.36	52.97	-	-	-0.633891	1.79e-44	down	-0.336016	5.38e-17	-
Ndam_i0_LQ_Ndam_c21736/f1p26/455	-	54.19	191.63	74.13	104.57	-	Part II	-1.09193	1.83e-44	down	-0.397061	9.87e-05	-
Ndam_i1_HQ_Ndam_c27607/f2p5/1104	-	38.76	48.03	75.32	51.3	-	-	0.923773	1.84e-44	up	0.642104	2.33e-23	up
Ndam_TRINITY_DN47230_c1_g2_i3	-	0.25	29.67	76.81	41.03	-	Part III	1.64019	1.91e-44	up	0.979611	8.41e-16	up
Ndam_i1_LQ_Ndam_c10287/f1p14/1967	-	0.65	3.06	10.8	7.48	-	-	2.05667	1.92e-44	up	0.607004	1.48e-06	up
Ndam_i2_HQ_Ndam_c914/f66p10/2554	-	24.03	36.92	15.85	14.55	-	Part II	-0.943826	2.84e-44	down	0.212036	0.0270837	-
Ndam_TRINITY_DN42800_c0_g1_i1	-	51.12	60.34	92.93	64.8	-	-	0.896394	2.89e-44	up	0.607958	9.73e-22	up
Ndam_i2_LQ_Ndam_c58126/f1p8/2638	-	3.95	4.05	11.3	11.31	-	-	1.73221	3.03e-44	up	0.084558	0.544616	-
Ndam_i2_LQ_Ndam_c76850/f1p6/2425	-	6.9	25.92	9.42	12.12	-	Part II	-1.17973	3.03e-44	down	-0.265332	0.0225909	-
Ndam_i1_LQ_Ndam_c14603/f1p5/1077	-	104.49	91.45	125.91	128.21	-	-	0.73493	3.04e-44	up	0.0658396	0.298312	-
Ndam_TRINITY_DN38753_c0_g1_i1	-	34.86	24.9	42.06	39.15	-	-	1.02702	3.57e-44	up	0.196444	0.00990944	-
Ndam_TRINITY_DN44127_c1_g1_i4	-	74.21	63.26	88.6	72.55	-	-	0.759826	3.85e-44	up	0.381371	1.25e-10	-
Ndam_i3_HQ_Ndam_c29827/f6p0/3840	-	4.69	15.95	5.59	8.71	-	Part II	-1.23632	3.86e-44	down	-0.539969	8.02e-08	-
Ndam_i1_HQ_Ndam_c1245/f9p0/1521	-	1094.97	321.1	192.46	394.62	-	Part I	-0.463493	4.01e-44	-	-0.942081	3.35e-194	down
Ndam_i0_LQ_Ndam_c15226/f1p0/482	-	39.82	159.69	59.65	103.87	-	Part II	-1.13986	4.82e-44	down	-0.696842	2.81e-14	down
Ndam_TRINITY_DN46868_c1_g1_i6	-	6.79	16.62	4.32	6.49	-	Part II	-1.65197	4.9e-44	down	-0.477543	0.00360116	-
Ndam_TRINITY_DN46929_c6_g3_i2	-	60.12	44.21	68.96	52.92	-	-	0.91678	6.7e-44	up	0.472098	1.46e-16	-
Ndam_TRINITY_DN39881_c0_g1_i1	-	12.48	15.23	30.19	23.24	-	-	1.26141	7.68e-44	up	0.46462	1.62e-08	-
Ndam_i2_LQ_Ndam_c46272/f1p5/2115	-	17	21.17	34.09	16.41	-	Part III	0.957936	7.87e-44	up	1.13911	3.89e-56	up
Ndam_TRINITY_DN41521_c0_g1_i1	-	3.9	6.02	19.19	25.55	-	-	1.92065	8.01e-44	up	-0.318007	0.00648097	-
Ndam_i1_LQ_Ndam_c8970/f1p0/1578	G2-like	0.15	15.65	30.38	6.05	-	Part III	1.22481	8.99e-44	up	2.37745	2.21e-100	up
Ndam_TRINITY_DN45836_c1_g1_i17	-	30.74	19.41	4.37	5.97	-	Part I	-1.85542	9.08e-44	down	-0.342466	0.089794	-
Ndam_i1_HQ_Ndam_c13644/f3p0/1948	-	220.35	64.84	30.54	46.55	-	Part I	-0.809443	1.01e-43	down	-0.512806	5.17e-17	-
Ndam_TRINITY_DN46421_c1_g2_i1	-	174.92	154.34	214.6	169.39	-	-	0.750157	1.14e-43	up	0.431908	2.86e-16	-
Ndam_i2_LQ_Ndam_c231170/f1p21/2684	-	10.42	29.33	11.69	18.11	-	Part II	-1.05179	1.26e-43	down	-0.535789	2.16e-10	-
Ndam_TRINITY_DN38513_c0_g1_i1	-	6.58	9.43	25.29	41.84	-	Part IV	1.68472	1.36e-43	up	-0.627096	1.72e-13	down
Ndam_i1_HQ_Ndam_c29466/f15p0/1887	bHLH	36.74	59.68	26.27	34.59	-	Part II	-0.908685	1.38e-43	down	-0.302646	0.000100811	-
Ndam_TRINITY_DN45488_c0_g1_i3	-	2.95	10.96	2.41	5.47	-	Part II	-1.88363	1.5e-43	down	-1.04269	1.29e-10	down
Ndam_TRINITY_DN42837_c2_g2_i5	HD-ZIP	22.06	13.8	0.07	0.04	-	Part I	-6.04186	1.76e-43	down	0.154452	0.735731	-
Ndam_i2_LQ_Ndam_c219033/f1p3/2115	-	3.04	12.79	2.24	2.44	-	Part II	-2.20714	1.77e-43	down	-0.0391872	0.915249	-
Ndam_i0_LQ_Ndam_c4126/f1p0/847	-	0.4	3.28	20.24	0.94	-	Part III	2.84048	1.8e-43	up	3.94564	2.3e-51	up
Ndam_TRINITY_DN48060_c1_g1_i5	-	51.04	37.15	98.02	56.7	-	Part III	1.66761	1.81e-43	up	0.817271	0.00050247	up
Ndam_TRINITY_DN46053_c4_g2_i2	-	527.23	481.4	565.22	564.5	-	-	0.50646	1.93e-43	-	0.0935154	0.0138336	-
Ndam_TRINITY_DN46427_c1_g1_i3	-	16.13	20.49	48.33	27.97	-	Part III	1.51055	2.09e-43	up	0.871128	2.68e-18	up
Ndam_TRINITY_DN42641_c2_g1_i2	-	20.98	27.3	7.74	14.18	-	-	-1.5353	2.16e-43	down	-0.767109	3.18e-09	down
Ndam_i0_LQ_Ndam_c21751/f1p0/517	-	324.58	1260.61	1937.91	2479.2	-	-	0.893537	2.33e-43	up	-0.262265	4.26e-08	-
Ndam_i0_HQ_Ndam_c2084/f2p0/955	-	24.54	24.77	48.41	37.33	-	-	1.23635	2.51e-43	up	0.462632	7.64e-08	-
Ndam_TRINITY_DN40336_c0_g1_i1	-	11.17	12.41	40.07	27.12	-	-	1.94937	3.18e-43	up	0.6412	9.12e-08	up
Ndam_i1_HQ_Ndam_c16056/f6p0/1860	-	20.04	22.46	36.86	29.32	-	-	0.98429	4.42e-43	up	0.420975	8.46e-10	-
Ndam_TRINITY_DN40200_c0_g2_i4	-	4.56	7.15	20.05	15.9	-	-	1.74687	6.67e-43	up	0.416791	0.000249019	-
Ndam_i2_HQ_Ndam_c103462/f2p96/3102	-	15.55	43.8	21.37	31.51	-	-	-0.75909	7.71e-43	down	-0.464881	2.05e-15	-
Ndam_TRINITY_DN48337_c0_g1_i3	-	8.69	43.52	11.48	11.28	-	Part II	-1.63572	7.95e-43	down	0.112799	0.636871	-
Ndam_i1_HQ_Ndam_c29502/f10p0/1741	-	44.98	48.37	67	66.81	-	-	0.744042	8.01e-43	up	0.0948301	0.116427	-
Ndam_i1_HQ_Ndam_c973/f6p0/1865	-	54.02	61.4	80.9	87.45	-	-	0.672733	1.01e-42	up	-0.0198624	0.766632	-
Ndam_i6_LQ_Ndam_c638/f1p0/6083	-	11.35	13.04	5.4	10.84	-	-	-0.994424	1.02e-42	down	-0.90524	1.63e-34	down
Ndam_i1_HQ_Ndam_c7055/f2p0/1812	-	73.78	38.84	57.28	45.74	-	-	0.831751	1.1e-42	up	0.415032	6.16e-13	-
Ndam_i1_LQ_Ndam_c8377/f1p4/1450	-	12.59	37.42	12.45	18.79	-	Part II	-1.30424	1.11e-42	down	-0.492805	0.000102238	-
Ndam_i2_HQ_Ndam_c1221/f22p3/2389	-	50.68	47.45	62.87	54.03	-	-	0.680782	1.15e-42	up	0.309799	6.66e-11	-
Ndam_i4_HQ_Ndam_c1051/f2p0/4961	-	31.02	4.98	0.99	0.17	-	Part I	-2.03402	1.25e-42	down	2.20757	1.76e-13	up
Ndam_i2_HQ_Ndam_c10121/f6p9/2675	-	9.02	23.09	8.52	12.18	-	Part II	-1.16185	1.45e-42	down	-0.417364	4.51e-05	-
Ndam_TRINITY_DN43584_c2_g1_i5	-	3.89	1.95	14.65	4.07	-	Part III	3.09527	1.53e-42	up	1.83777	1.1e-22	up
Ndam_i1_HQ_Ndam_c10693/f5p0/1863	-	25.18	25.52	40.31	36.55	-	-	0.933237	1.56e-42	up	0.23287	0.000592255	-
Ndam_i2_HQ_Ndam_c18086/f4p4/2944	-	10.89	22.24	8.59	8.82	-	Part II	-1.09394	1.71e-42	down	0.0514843	0.732982	-
Ndam_TRINITY_DN46075_c2_g1_i1	-	63	40.83	68.65	48.8	-	-	1.0249	1.96e-42	up	0.581191	6.92e-17	-
Ndam_i2_HQ_Ndam_c117205/f2p3/2526	-	10.38	17.21	27.43	21.07	-	-	0.945258	2.03e-42	up	0.471808	3.87e-12	-
Ndam_i2_HQ_Ndam_c59499/f2p9/3076	-	2.87	12.58	3.65	6.32	-	Part II	-1.49672	2.52e-42	down	-0.67919	3.71e-07	down
Ndam_i1_HQ_Ndam_c1509/f3p4/1561	-	157.1	140.01	172.92	200.99	-	-	0.577223	2.55e-42	-	-0.123819	0.0018203	-
Ndam_i2_LQ_Ndam_c9115/f1p116/2075	-	149.12	40.9	17.11	11.1	-	Part I	-0.977838	2.83e-42	down	0.710573	2.54e-12	up
Ndam_i1_HQ_Ndam_c1437/f4p0/1809	-	57.5	33.91	12.33	10.64	-	Part I	-1.1822	2.87e-42	down	0.296359	0.0235353	-
Ndam_TRINITY_DN38134_c0_g1_i3	-	40	30.74	65.56	1.63	-	Part III	1.36605	3.12e-42	up	5.01195	5.8e-129	up
Ndam_TRINITY_DN45327_c0_g1_i10	-	11.33	7.4	21.58	1.23	-	Part III	1.80771	3.32e-42	up	3.94291	1.23e-84	up
Ndam_i3_LQ_Ndam_c59198/f1p16/3632	-	21.9	5.49	0.8	0.6	-	Part I	-2.44559	3.38e-42	down	0.44387	0.206093	-
Ndam_i0_LQ_Ndam_c21004/f1p1/995	-	52.56	55.75	87.29	67.86	-	-	0.922592	3.53e-42	up	0.452344	1e-12	-
Ndam_i2_HQ_Ndam_c7497/f9p7/2855	GRAS	3.82	17.57	6.04	8.46	-	Part II	-1.25875	3.54e-42	down	-0.386007	0.00143942	-
Ndam_i3_HQ_Ndam_c25242/f3p9/3320	-	9.67	6.01	0.91	0.41	-	Part I	-2.40481	3.54e-42	down	1.03662	0.00206163	up
Ndam_TRINITY_DN38582_c0_g1_i1	-	100	80.26	120.38	119.23	-	-	0.858791	3.68e-42	up	0.106191	0.09312	-
Ndam_TRINITY_DN37315_c0_g1_i2	-	2.94	1.26	10.6	6.48	-	Part III	3.23038	3.96e-42	up	0.771675	5.11e-06	up
Ndam_TRINITY_DN43971_c2_g1_i2	-	41.02	47.32	83.14	72.81	-	-	1.08738	4.12e-42	up	0.281666	0.00015128	-
Ndam_i2_HQ_Ndam_c23061/f3p23/2867	-	64.66	75.44	40.25	57.08	-	-	-0.630849	4.51e-42	down	-0.409742	2.18e-18	-
Ndam_i1_HQ_Ndam_c1752/f7p0/1790	-	167.52	170.78	199.75	154.41	-	-	0.500646	5.41e-42	-	0.463368	2.39e-47	-
Ndam_TRINITY_DN35531_c0_g1_i2	-	11.23	7.74	20.45	4.09	-	Part III	1.65733	6.5e-42	up	2.33836	8.62e-61	up
Ndam_TRINITY_DN40445_c1_g1_i1	-	17.75	16.73	31.39	25.43	-	-	1.18058	6.64e-42	up	0.391946	3.13e-06	-
Ndam_i1_HQ_Ndam_c1974/f3p5/1655	-	599.61	759.25	463.15	405.44	-	-	-0.4374	6.79e-42	-	0.284174	3.84e-30	-
Ndam_i1_LQ_Ndam_c15684/f1p0/1103	-	61.9	69.17	98.36	94.53	-	-	0.782936	6.93e-42	up	0.150351	0.0107655	-
Ndam_i2_LQ_Ndam_c115615/f1p0/2165	-	73.18	84.09	44.45	60.27	-	-	-0.644538	7.51e-42	down	-0.347649	9.38e-10	-
Ndam_TRINITY_DN45568_c1_g2_i4	-	8.09	9.47	17.11	13.89	-	-	1.12603	7.89e-42	up	0.390355	9.38e-07	-
Ndam_i5_HQ_Ndam_c2710/f18p0/5766	-	116.7	113.36	67.73	85.85	-	-	-0.468654	9.29e-42	-	-0.24912	2.12e-19	-
Ndam_i2_HQ_Ndam_c224114/f6p11/2640	-	2.26	8.59	1.51	2.38	-	Part II	-2.19669	1.56e-41	down	-0.526885	0.0300612	-
Ndam_i0_LQ_Ndam_c19419/f1p6/993	-	31.07	115.73	49.95	66.82	-	Part II	-0.933648	2.59e-41	down	-0.323751	1.95e-05	-
Ndam_i2_HQ_Ndam_c47438/f11p2/2846	-	4.55	12.63	3.28	5.32	-	Part II	-1.66056	2.96e-41	down	-0.5902	0.000300953	down
Ndam_TRINITY_DN47461_c1_g1_i1	-	27.22	29.33	49.83	42.61	-	-	1.03647	3.23e-41	up	0.316334	2.94e-05	-
Ndam_i1_LQ_Ndam_c28765/f1p0/1041	MYB_related	49.41	69.93	100.81	89.11	-	-	0.801113	3.26e-41	up	0.269093	5.54e-06	-
Ndam_i1_LQ_Ndam_c5179/f1p3/1702	C3H	26.25	33.65	11.37	23.9	-	-	-1.28421	3.29e-41	down	-0.96446	1.49e-22	down
Ndam_i0_HQ_Ndam_c2277/f3p0/597	-	51.6	147.66	59	85.49	-	Part II	-1.04782	5.03e-41	down	-0.43641	8.33e-07	-
Ndam_TRINITY_DN48211_c1_g1_i3	-	5.48	5.72	16.67	11.79	-	-	1.80617	5.69e-41	up	0.584393	6.85e-07	-
Ndam_i1_LQ_Ndam_c28413/f1p0/1112	-	14.03	16	33.6	30.3	-	-	1.3368	6.05e-41	up	0.240447	0.018373	-
Ndam_i3_LQ_Ndam_c19032/f1p7/3258	-	42.31	54.37	27.85	37.72	-	-	-0.69062	6.11e-41	down	-0.34452	1.56e-10	-
Ndam_i3_HQ_Ndam_c1327/f8p0/3561	-	5.21	14.82	5.27	8.19	-	Part II	-1.21303	6.86e-41	down	-0.538141	1.05e-06	-
Ndam_i2_HQ_Ndam_c1003/f30p9/2482	-	34.86	22.48	33.93	45.24	-	-	0.865589	7.4e-41	up	-0.322293	3.84e-08	-
Ndam_TRINITY_DN37243_c0_g1_i2	-	28.25	29.52	49.96	53.58	-	-	1.02923	7.54e-41	up	-0.00588608	0.957557	-
Ndam_TRINITY_DN45515_c1_g1_i13	-	4.54	25.74	0.62	0.05	-	Part II	-4.69695	8.16e-41	down	0.821719	0.0657015	-
Ndam_TRINITY_DN39568_c0_g1_i2	-	44.94	50.73	21.87	25.69	-	-	-0.937507	8.65e-41	down	-0.136715	0.181298	-
Ndam_i1_LQ_Ndam_c20878/f1p5/1499	-	80.65	59.07	79.86	63.39	-	-	0.709709	8.95e-41	up	0.424343	2.37e-16	-
Ndam_i2_HQ_Ndam_c120442/f2p13/2328	-	59.54	78.7	41.58	53.37	-	-	-0.644706	9.21e-41	down	-0.266795	4.52e-07	-
Ndam_i0_LQ_Ndam_c11302/f1p35/723	-	122.45	87.2	32.2	35.47	-	-	-1.15995	1.09e-40	down	-0.0481473	0.773739	-
Ndam_TRINITY_DN44815_c0_g1_i10	-	749.32	72.34	16.56	6.9	-	Part I	-1.82385	1.18e-40	down	1.25746	6.64e-08	up
Ndam_i1_HQ_Ndam_c916/f9p0/1715	-	258.02	228.31	253.04	242.07	-	-	0.422599	1.19e-40	-	0.156423	2.3e-07	-
Ndam_i1_HQ_Ndam_c11741/f2p0/1929	-	3.54	8.6	0.88	0.62	-	Part II	-2.92867	1.26e-40	down	0.480077	0.273109	-
Ndam_i1_LQ_Ndam_c15076/f1p11/1069	LBD	0.1	17.53	0.02	0	Part II	Part II	-6.50874	1.26e-40	down	0.0333421	0.898986	-
Ndam_i0_HQ_Ndam_c2239/f2p0/876	-	128.8	122.6	163.36	126.92	-	-	0.688039	1.29e-40	up	0.454684	3.68e-19	-
Ndam_TRINITY_DN43115_c0_g1_i1	-	1.05	2.13	9.71	4.17	-	Part III	2.40125	1.34e-40	up	1.26777	4.12e-16	up
Ndam_i5_HQ_Ndam_c129/f2p0/5629	-	42.16	33.68	17.79	25.37	-	-	-0.645482	1.41e-40	down	-0.417054	5.46e-17	-
Ndam_TRINITY_DN48112_c0_g2_i6	bHLH	0.12	1.19	8.17	6.87	-	-	2.96533	1.52e-40	up	0.328063	0.0538476	-
Ndam_i3_HQ_Ndam_c34421/f3p10/3602	-	20.45	26.12	11.22	17.19	-	-	-0.942895	1.95e-40	down	-0.519434	2.52e-11	-
Ndam_i0_LQ_Ndam_c13341/f1p23/652	-	209.74	173.38	228.81	199.41	-	-	0.673951	1.99e-40	up	0.289836	5.94e-09	-
Ndam_i2_HQ_Ndam_c936/f49p12/2360	-	27.47	32.36	46.34	36.65	-	-	0.789705	2.04e-40	up	0.429492	5.94e-15	-
Ndam_i2_HQ_Ndam_c8814/f27p2/2438	-	18.63	16.34	26.57	24.82	-	-	0.972292	2.12e-40	up	0.19113	0.012347	-
Ndam_TRINITY_DN48022_c0_g2_i6	-	0.39	1.25	18.91	13.55	-	-	3.92343	2.28e-40	up	0.550975	0.00226363	-
Ndam_i1_LQ_Ndam_c9703/f1p9/1883	-	15.43	8.36	0.77	1.2	-	Part I	-3.05683	2.31e-40	down	-0.454142	0.257729	-
Ndam_i2_LQ_Ndam_c50917/f1p87/2671	-	302.47	263.99	289.04	254.29	-	-	0.404828	2.51e-40	-	0.277173	2.28e-28	-
Ndam_i5_HQ_Ndam_c105/f2p0/5350	-	16.82	22.62	10.61	16.37	-	-	-0.817475	2.62e-40	down	-0.529499	1.79e-17	-
Ndam_i1_LQ_Ndam_c13711/f2p127/1958	-	22.37	17.72	30.04	24.42	-	-	1.03061	2.74e-40	up	0.38964	2.04e-07	-
Ndam_i1_HQ_Ndam_c15898/f13p0/2000	-	51.6	63.74	30.73	52.52	-	-	-0.777215	2.86e-40	down	-0.676579	1.93e-30	down
Ndam_i2_HQ_Ndam_c33537/f3p9/2656	-	38.05	33.07	14.43	15.9	-	-	-0.91976	2.91e-40	down	-0.0468948	0.708615	-
Ndam_i0_LQ_Ndam_c2132/f2p0/564	-	129	216.58	96.18	85.89	-	Part II	-0.892023	2.92e-40	down	0.252823	0.0039846	-
Ndam_i5_LQ_Ndam_c212/f1p0/5999	-	7.16	13.46	5.83	8.12	-	Part II	-0.928584	3.4e-40	down	-0.380947	8.03e-06	-
Ndam_TRINITY_DN39760_c0_g2_i2	-	29.29	25.74	55.88	29.02	-	Part III	1.39264	5.11e-40	up	1.02365	7.3e-31	up
Ndam_TRINITY_DN38500_c0_g1_i2	-	29.46	27.74	56.82	35.98	-	Part III	1.30766	5.83e-40	up	0.743995	2.29e-16	up
Ndam_i2_HQ_Ndam_c48602/f8p13/2943	-	12.33	21.82	8.66	10.75	-	Part II	-1.05258	6.13e-40	down	-0.215624	0.0513624	-
Ndam_i3_HQ_Ndam_c2434/f6p0/3510	-	12.74	15.21	22.66	33.18	-	-	0.845647	6.69e-40	up	-0.456333	9.89e-18	-
Ndam_i1_LQ_Ndam_c4173/f1p0/1834	-	19.25	40.7	15.37	33.11	-	-	-1.12247	7.69e-40	down	-1.00454	9.89e-36	down
Ndam_i3_HQ_Ndam_c2153/f3p5/3577	-	23.83	11.97	3.88	6.11	-	Part I	-1.34182	8.34e-40	down	-0.547791	1.61e-05	-
Ndam_TRINITY_DN46683_c1_g2_i2	-	34.27	20.25	33.66	24.32	-	-	1.00189	8.77e-40	up	0.556631	5.09e-14	-
Ndam_TRINITY_DN41435_c2_g1_i1	-	14.27	10.47	26.64	12.86	-	Part III	1.61289	9.02e-40	up	1.11445	3.26e-20	up
Ndam_TRINITY_DN38409_c0_g2_i1	-	25.89	12.82	31.89	42.65	-	-	1.58058	9.16e-40	up	-0.318911	0.00238555	-
Ndam_TRINITY_DN36287_c0_g1_i2	-	1.64	18.65	2.6	0.82	-	Part II	-2.49567	1.08e-39	down	1.41092	6.54e-05	up
Ndam_i3_HQ_Ndam_c2033/f2p0/3462	-	11.05	13.34	20.74	21.09	-	-	0.907619	1.16e-39	up	0.0662263	0.429076	-
Ndam_TRINITY_DN38072_c0_g1_i1	-	16.15	2.85	16.81	1.59	-	-	2.78345	1.31e-39	up	3.18625	1e-43	up
Ndam_i1_LQ_Ndam_c31724/f1p0/1018	-	68.01	67.97	25.15	53.16	-	-	-1.15397	1.92e-39	down	-0.976005	2.84e-27	down
Ndam_i1_HQ_Ndam_c17420/f2p0/1483	-	107.18	94.57	47.47	66.74	-	-	-0.717712	2.03e-39	down	-0.397111	3.6e-11	-
Ndam_TRINITY_DN47069_c2_g1_i3	Trihelix	4.01	17.05	4.91	7.92	-	Part II	-1.50578	2.29e-39	down	-0.578718	7.74e-05	-
Ndam_i1_HQ_Ndam_c1001/f6p4/1745	-	505.11	89.05	45.5	38.32	-	Part I	-0.69068	2.32e-39	down	0.338164	1.63e-07	-
Ndam_i1_HQ_Ndam_c2113/f4p0/1447	-	43.91	46.38	66.04	58.34	-	-	0.781583	2.79e-39	up	0.27059	4.92e-06	-
Ndam_i3_HQ_Ndam_c25995/f2p2/3209	-	20.05	27.13	11.86	10.01	-	-	-0.918045	3.3e-39	down	0.332322	0.00028832	-
Ndam_i2_HQ_Ndam_c66368/f26p26/2984	-	15.97	24.1	10	14.76	-	Part II	-0.990516	3.38e-39	down	-0.465911	2.69e-07	-
Ndam_i1_LQ_Ndam_c31870/f1p0/1015	-	56.17	63.24	93.83	99.28	-	-	0.843334	3.69e-39	up	0.0105311	0.911637	-
Ndam_i1_HQ_Ndam_c1692/f3p0/1781	-	70.14	112.73	60.72	64.06	-	Part II	-0.615732	3.76e-39	down	0.0163606	0.846013	-
Ndam_TRINITY_DN48495_c3_g1_i4	-	22.33	75.56	23.37	30.16	-	Part II	-1.40817	3.78e-39	down	-0.268347	0.0829139	-
Ndam_TRINITY_DN46893_c2_g2_i2	-	34.01	23.04	46.42	29.45	-	-	1.27869	4.03e-39	up	0.736183	2.16e-14	up
Ndam_i6_HQ_Ndam_c4/f2p0/6668	-	15.22	14.42	5.96	12.24	-	-	-1.00101	4.44e-39	down	-0.940511	1.25e-41	down
Ndam_i2_HQ_Ndam_c47811/f38p8/2559	-	36.29	34.66	46.49	52.74	-	-	0.696734	4.48e-39	up	-0.0884936	0.126816	-
Ndam_TRINITY_DN47056_c0_g2_i7	-	11.74	31.89	10.82	14.28	-	Part II	-1.27801	4.55e-39	down	-0.303739	0.0197272	-
Ndam_i2_HQ_Ndam_c11433/f6p1/2746	-	17.71	14.13	4.39	7.29	-	-	-1.40191	5.03e-39	down	-0.621006	3.95e-06	down
Ndam_i1_LQ_Ndam_c31902/f1p0/1006	-	23.67	21.41	43.79	29.2	-	-	1.294	5.25e-39	up	0.66619	1.82e-12	up
Ndam_i1_HQ_Ndam_c2053/f2p0/1591	-	46.94	28.73	9.12	10.21	-	Part I	-1.36686	5.79e-39	down	-0.0687177	0.728694	-
Ndam_i1_LQ_Ndam_c27609/f2p0/1105	-	91.66	79.52	34.31	13.66	-	-	-0.932753	6.04e-39	down	1.40097	8.61e-40	up
Ndam_TRINITY_DN48058_c5_g1_i6	-	36.23	41.32	22.79	36.24	-	-	-0.584015	6.11e-39	-	-0.57562	2.39e-62	-
Ndam_i3_LQ_Ndam_c48273/f1p5/3037	-	7.06	5.9	0.8	0.39	-	-	-2.5382	6.39e-39	down	0.932692	0.00934791	up
Ndam_i4_LQ_Ndam_c5492/f1p6/4129	-	2.45	3.71	7.98	5.72	-	-	1.37052	7.09e-39	up	0.564593	1.46e-08	-
Ndam_TRINITY_DN44599_c0_g1_i4	-	23.88	19.41	34.21	18.43	-	-	1.08718	7.71e-39	up	0.975085	1.89e-30	up
Ndam_i0_LQ_Ndam_c9562/f2p3/495	-	43.36	160.62	63.33	93.42	-	Part II	-1.06331	7.92e-39	down	-0.460248	1.76e-06	-
Ndam_i1_HQ_Ndam_c4080/f4p0/1834	-	8.71	5.93	14.7	30	-	Part IV	1.57419	8.33e-39	up	-0.929375	7.89e-29	down
Ndam_i1_LQ_Ndam_c19845/f1p10/1732	-	2.8	7.54	0.46	1.3	-	Part II	-3.58127	8.37e-39	down	-1.10062	0.00327299	down
Ndam_i1_HQ_Ndam_c29416/f19p0/1959	-	148.37	92.87	49.68	67.88	-	Part I	-0.627087	8.95e-39	down	-0.356111	2.2e-12	-
Ndam_i3_LQ_Ndam_c4047/f1p0/3148	-	9.54	12.83	0	8.44	-	-	-7.00917	1.01e-38	down	-0.138672	NA	-
Ndam_i0_HQ_Ndam_c1538/f3p0/966	-	439.6	398.64	450.37	401.71	-	-	0.450438	1.07e-38	-	0.2567	3.76e-17	-
Ndam_i0_LQ_Ndam_c1986/f2p0/709	-	7	57.53	15.43	6.66	-	Part II	-1.61304	1.08e-38	down	1.22921	4.19e-09	up
Ndam_i1_HQ_Ndam_c29825/f11p0/1329	-	688.11	798.51	502.78	670.52	-	-	-0.392678	1.08e-38	-	-0.322603	9.09e-46	-
Ndam_i1_HQ_Ndam_c16117/f10p0/1439	-	309.11	295.91	325.22	231.82	-	-	0.410417	1.41e-38	-	0.581265	1.31e-79	-
Ndam_TRINITY_DN47230_c2_g1_i1	-	0.21	0.08	12.14	0.28	Part III	Part III	5.96546	1.92e-38	up	4.36618	2.96e-45	up
Ndam_i0_HQ_Ndam_c23195/f6p1/531	-	19.75	74.31	20.79	36.62	-	Part II	-1.55013	2.04e-38	down	-0.703641	1.57e-06	down
Ndam_TRINITY_DN41867_c1_g1_i3	-	15.72	14.79	25.72	21.44	-	-	1.06919	2.07e-38	up	0.350244	1.69e-05	-
Ndam_i2_HQ_Ndam_c66034/f41p6/2765	-	45.28	36.96	48.71	58.07	-	-	0.672426	2.11e-38	up	-0.161178	0.000999313	-
Ndam_TRINITY_DN41974_c0_g1_i11	-	5.56	2.39	9.97	7.96	-	-	2.2961	2.12e-38	up	0.39873	0.0110431	-
Ndam_TRINITY_DN47614_c5_g1_i1	-	0.97	8.84	0.6	0.51	Part II	Part II	-3.43489	2.34e-38	down	0.211663	0.715102	-
Ndam_i3_LQ_Ndam_c12868/f1p9/3119	-	209.66	239.95	151.59	229.09	-	-	-0.388156	2.39e-38	-	-0.503478	4.69e-84	-
Ndam_i3_HQ_Ndam_c82928/f6p0/3580	-	8.28	10.07	16.29	16.22	-	-	0.965146	2.4e-38	up	0.0989539	0.248502	-
Ndam_TRINITY_DN45502_c0_g2_i1	-	77.42	44.39	68.84	42.29	-	-	0.90668	3.03e-38	up	0.792711	3.02e-27	up
Ndam_TRINITY_DN42571_c7_g2_i1	-	116.75	109.07	138.47	106.93	-	-	0.61976	3.21e-38	up	0.464934	1.64e-21	-
Ndam_i1_LQ_Ndam_c25639/f1p0/1427	HB-other	21.72	22.94	41.27	32.67	-	-	1.12205	3.43e-38	up	0.429628	5.91e-08	-
Ndam_i1_HQ_Ndam_c7536/f2p0/2031	-	14.27	14.34	24.98	22.17	-	-	1.06747	3.49e-38	up	0.263384	0.00117698	-
Ndam_TRINITY_DN36316_c0_g1_i1	-	26.79	23.92	48.71	35.23	-	-	1.29374	4.43e-38	up	0.551704	1.42e-08	-
Ndam_TRINITY_DN39696_c0_g2_i6	-	5.59	10.39	22.64	24.23	-	-	1.39573	4.43e-38	up	-0.00642446	0.966137	-
Ndam_TRINITY_DN42724_c2_g1_i2	-	35.21	27.96	55.1	14.73	-	Part III	1.24645	4.58e-38	up	1.96021	1.18e-66	up
Ndam_i0_LQ_Ndam_c7227/f1p0/591	-	198.01	100.77	34.1	20.94	-	Part I	-1.28267	4.93e-38	down	0.768244	1.32e-07	up
Ndam_TRINITY_DN40681_c1_g1_i2	-	1.32	8.31	1.37	0.51	-	Part II	-2.28832	5.53e-38	down	1.27337	9.37e-05	up
Ndam_i2_HQ_Ndam_c70687/f3p2/2259	-	25.02	10.27	18.95	24.16	-	-	1.1526	5.84e-38	up	-0.254796	0.0022557	-
Ndam_TRINITY_DN40817_c0_g2_i3	-	4.73	9.39	1.15	0.18	-	Part II	-2.68687	6.1e-38	down	1.86942	2.84e-06	up
Ndam_i0_LQ_Ndam_c14947/f1p1/912	-	125.25	195.38	100.98	114.48	-	Part II	-0.676423	6.68e-38	down	-0.0856953	0.234205	-
Ndam_i1_LQ_Ndam_c22409/f1p3/1599	bHLH	3.96	35.43	13.51	6.19	-	Part II	-1.11317	6.75e-38	down	1.18583	4.04e-19	up
Ndam_i2_LQ_Ndam_c5143/f1p4/2414	-	0.23	1.68	6.61	13.64	-	Part IV	2.21692	6.8e-38	up	-0.938473	1.8e-18	down
Ndam_i6_LQ_Ndam_c657/f1p0/6051	-	9.79	12.73	30.3	16.48	-	Part III	1.51348	7.97e-38	up	0.92836	2.86e-07	up
Ndam_TRINITY_DN40142_c0_g1_i1	-	29.45	22.39	44.02	26.2	-	-	1.24473	8.86e-38	up	0.829143	3.96e-18	up
Ndam_i3_LQ_Ndam_c55892/f1p11/3362	-	13.31	8.84	2.31	3.88	-	Part I	-1.64782	9.97e-38	down	-0.631437	0.000144541	down
Ndam_i2_HQ_Ndam_c195919/f4p3/2192	-	5.86	17.34	5.29	9.5	-	Part II	-1.4242	1.37e-37	down	-0.731643	4.68e-08	down
Ndam_TRINITY_DN46742_c0_g2_i6	-	78.19	113.11	138.77	116.57	-	-	0.571322	1.39e-37	-	0.344736	1.27e-16	-
Ndam_i1_HQ_Ndam_c29455/f16p0/1999	-	65.54	79.54	96.77	83.89	-	-	0.556726	1.54e-37	-	0.297929	2.42e-12	-
Ndam_i2_LQ_Ndam_c249524/f1p1/2040	-	44.92	32.68	47.08	34.52	-	-	0.798314	1.54e-37	up	0.535068	1.15e-17	-
Ndam_TRINITY_DN39265_c0_g1_i3	-	67.65	58.59	88.99	72.03	-	-	0.875416	1.56e-37	up	0.394884	4.19e-09	-
Ndam_TRINITY_DN46361_c1_g1_i1	-	94.92	63.22	93.53	40.95	-	-	0.839936	1.82e-37	up	1.27585	7.54e-75	up
Ndam_i2_HQ_Ndam_c128148/f9p38/2951	-	132.34	70.2	38.03	43.32	-	Part I	-0.610163	1.89e-37	down	-0.0949178	0.107741	-
Ndam_i0_HQ_Ndam_c1307/f3p0/496	-	491.71	421.4	501.51	389.85	-	-	0.525205	2e-37	-	0.455284	2.3e-29	-
Ndam_TRINITY_DN40222_c0_g1_i2	-	31.84	28.98	51.84	53.75	-	-	1.11084	2.12e-37	up	0.0425822	0.707715	-
Ndam_i0_LQ_Ndam_c23900/f1p4/589	-	509.94	771.07	463.53	610.4	-	-	-0.459072	2.46e-37	-	-0.303972	5.28e-18	-
Ndam_i2_LQ_Ndam_c31134/f21p14/2742	-	68.67	86.86	49.33	55.75	-	-	-0.540867	2.52e-37	-	-0.0840914	0.114447	-
Ndam_i2_LQ_Ndam_c8998/f11p5/2237	-	51.92	6.68	0.59	0.15	-	Part I	-3.09875	3.17e-37	down	1.29417	0.00348622	up
Ndam_i3_HQ_Ndam_c40508/f2p7/3953	-	20.57	22.25	9.96	14.27	-	-	-0.882862	3.21e-37	down	-0.424356	4.76e-08	-
Ndam_i1_HQ_Ndam_c16018/f7p0/1937	-	8.68	22.16	7.39	11.9	-	Part II	-1.29991	3.34e-37	down	-0.580735	4.39e-06	-
Ndam_TRINITY_DN48313_c0_g2_i3	-	114.47	195.46	113.72	144.1	-	-	-0.506883	3.45e-37	-	-0.248484	5.88e-13	-
Ndam_TRINITY_DN39055_c0_g1_i2	-	16.47	11.78	28.96	18.52	-	Part III	1.55682	3.69e-37	up	0.723885	3.11e-10	up
Ndam_i0_LQ_Ndam_c20122/f1p89/978	-	19.43	30.88	53.63	38.12	-	-	1.07046	3.75e-37	up	0.579614	7.12e-12	-
Ndam_i2_HQ_Ndam_c1663/f12p2/2339	-	13.85	16.88	26.85	26.61	-	-	0.942057	3.97e-37	up	0.105168	0.214963	-
Ndam_TRINITY_DN43387_c0_g1_i1	-	41.44	50.45	21.37	13.11	-	-	-0.959679	4.22e-37	down	0.783866	7.05e-14	up
Ndam_TRINITY_DN39640_c0_g1_i9	-	7.49	25.17	1.14	0.39	-	Part II	-3.92795	5.13e-37	down	0.721687	0.160246	-
Ndam_i1_LQ_Ndam_c7256/f1p0/1652	-	17.65	6.28	15.66	2.6	-	-	1.57541	5.46e-37	up	2.59909	8.55e-64	up
Ndam_TRINITY_DN39318_c0_g1_i1	-	0	0.98	9.81	4.85	-	Part III	3.48116	5.6e-37	up	1.05894	2.14e-08	up
Ndam_TRINITY_DN42823_c2_g1_i5	-	14.92	11.83	41.52	30.25	-	-	2.06209	5.73e-37	up	0.534697	8.54e-05	-
Ndam_TRINITY_DN47503_c4_g1_i1	-	36.82	24.56	56.76	34.62	-	Part III	1.47423	5.98e-37	up	0.793965	2.76e-13	up
Ndam_i0_LQ_Ndam_c10491/f1p0/743	-	146.81	125.74	167.78	144.96	-	-	0.690827	6.58e-37	up	0.302284	1.29e-08	-
Ndam_i3_LQ_Ndam_c76771/f1p0/4011	-	0.59	5.82	1.22	1.54	-	Part II	-1.96285	7.23e-37	down	-0.239755	0.38382	-
Ndam_i0_HQ_Ndam_c2119/f2p0/884	-	4.41	15.62	0.2	0.09	-	Part II	-5.21297	7.68e-37	down	0.276524	0.593778	-
Ndam_i1_LQ_Ndam_c26407/f1p0/1342	-	25.48	28.18	47.42	35.92	-	-	1.02597	8.5e-37	up	0.49019	3.16e-11	-
Ndam_TRINITY_DN38485_c0_g1_i1	-	183.05	51.85	19.29	25.12	-	Part I	-1.1437	8.95e-37	down	-0.283693	0.0115661	-
Ndam_i0_LQ_Ndam_c4159/f1p0/375	-	92.19	82.14	152.09	117.29	-	-	1.16258	9.48e-37	up	0.464657	3.13e-07	-
Ndam_TRINITY_DN44932_c0_g1_i2	-	26.05	27.51	46.32	38.88	-	-	1.02814	1.02e-36	up	0.341602	5.15e-06	-
Ndam_i3_LQ_Ndam_c42261/f1p12/3203	-	41.41	47.33	23.51	42.84	-	-	-0.734789	1.11e-36	down	-0.770497	2.19e-48	down
Ndam_i3_LQ_Ndam_c40995/f1p1/3389	-	20.89	25.1	54.75	38.16	-	-	1.3909	1.14e-36	up	0.601878	2.96e-07	up
Ndam_i1_HQ_Ndam_c8588/f4p0/1385	-	209	282.21	169.88	127.68	-	-	-0.45668	1.21e-36	-	0.502763	1.01e-38	-
Ndam_i3_HQ_Ndam_c2843/f2p0/3426	-	6.42	9.91	2.92	3.32	-	Part II	-1.48114	1.26e-36	down	-0.0910905	0.686577	-
Ndam_i2_HQ_Ndam_c13144/f5p2/2236	-	10.6	10.96	2.49	1.1	-	-	-1.83909	1.27e-36	down	1.16172	1.2e-05	up
Ndam_TRINITY_DN48343_c1_g1_i1	-	23.32	24.68	12.86	18.31	-	-	-0.665709	1.31e-36	down	-0.415928	7.73e-15	-
Ndam_i4_LQ_Ndam_c11921/f1p14/4003	-	4.26	1.49	4.86	3.8	-	-	1.96471	1.34e-36	up	0.439887	0.00146691	-
Ndam_i0_LQ_Ndam_c6597/f1p40/623	-	40.26	53.8	91.52	73.77	-	-	1.03909	1.39e-36	up	0.39838	2.63e-06	-
Ndam_i3_HQ_Ndam_c46341/f13p0/3285	-	9.64	12.55	22.03	12.58	-	Part III	1.07926	1.4e-36	up	0.877574	1.43e-10	up
Ndam_i2_HQ_Ndam_c142586/f2p1/2281	-	5.56	4.03	10.4	14.47	-	-	1.63124	1.41e-36	up	-0.381135	0.000232912	-
Ndam_i3_HQ_Ndam_c13659/f3p0/3726	-	32.85	39.78	20.94	31.13	-	-	-0.649997	1.45e-36	down	-0.477885	4.33e-19	-
Ndam_TRINITY_DN40106_c0_g1_i2	-	0.38	11.53	29.34	10.85	-	Part III	1.6116	1.5e-36	up	1.49557	6.45e-30	up
Ndam_TRINITY_DN40133_c0_g1_i1	-	83.15	28.4	56.07	52.45	-	-	1.2483	1.57e-36	up	0.185551	0.057448	-
Ndam_TRINITY_DN41182_c1_g2_i5	-	15.27	24.38	10.77	6.37	-	Part II	-0.901789	1.57e-36	down	0.838021	6.57e-16	up
Ndam_i2_LQ_Ndam_c228852/f1p0/2301	-	4.31	4.64	11.32	8.71	-	-	1.54452	1.62e-36	up	0.462888	8.9e-05	-
Ndam_i2_LQ_Ndam_c146649/f1p2/2044	-	39.49	13.24	2.89	0.92	-	Part I	-1.90355	1.67e-36	down	1.53536	2.39e-08	up
Ndam_i2_LQ_Ndam_c18812/f1p8/3176	Trihelix	35.2	30.93	40.28	43.64	-	-	0.655302	1.67e-36	up	-0.0237763	0.740562	-
Ndam_TRINITY_DN40693_c0_g1_i2	-	0.96	8.59	23.62	21.43	-	-	1.71228	2.15e-36	up	0.233834	0.0694179	-
Ndam_TRINITY_DN47889_c0_g2_i3	-	201.09	125.68	159.18	111.33	-	-	0.614107	2.16e-36	up	0.607069	8.36e-35	up
Ndam_TRINITY_DN48250_c2_g1_i3	-	40.83	32.55	50.88	39.65	-	-	0.916492	2.17e-36	up	0.447568	1.69e-09	-
Ndam_TRINITY_DN45586_c1_g1_i15	-	17.78	23	8.61	4.08	-	-	-1.13412	2.55e-36	down	0.9337	0.0135989	up
Ndam_i2_LQ_Ndam_c186243/f1p11/2471	-	23.89	32.63	14.45	18.91	-	-	-0.895163	2.8e-36	down	-0.294101	0.0013453	-
Ndam_i2_LQ_Ndam_c14686/f1p2/2143	-	22.24	35.03	15.24	23.26	-	Part II	-0.922297	3.07e-36	down	-0.509814	2.34e-09	-
Ndam_i0_LQ_Ndam_c4362/f1p9/487	-	17.84	57.72	13.23	29.8	-	Part II	-1.8231	3.08e-36	down	-1.02889	3.4e-09	down
Ndam_TRINITY_DN47283_c1_g3_i1	-	2.06	0.66	7.51	0.41	-	Part III	3.58572	3.24e-36	up	3.63608	7.58e-37	up
Ndam_TRINITY_DN43223_c0_g1_i7	-	6.01	8.13	21.26	15.99	-	-	1.64161	4.42e-36	up	0.491445	6.42e-05	-
Ndam_TRINITY_DN47134_c1_g3_i1	-	1.62	3.18	11.7	9.73	-	-	2.12652	4.69e-36	up	0.349058	0.01897	-
Ndam_i2_HQ_Ndam_c27975/f2p10/2672	-	45.32	57.42	30.11	44.73	-	-	-0.655598	6.3e-36	down	-0.47675	9.74e-18	-
Ndam_i1_LQ_Ndam_c11594/f1p0/1575	-	6.54	8.67	18.96	11.46	-	Part III	1.39393	7.64e-36	up	0.806954	9.12e-14	up
Ndam_TRINITY_DN47134_c1_g1_i4	-	20.54	12.84	25.53	22.26	-	-	1.25034	7.89e-36	up	0.285501	0.00206598	-
Ndam_i1_LQ_Ndam_c5414/f1p7/1406	-	85.87	95.11	119.19	95.92	-	-	0.599266	7.99e-36	up	0.404502	1.14e-18	-
Ndam_i1_LQ_Ndam_c21551/f1p0/1829	-	11.87	12.15	22.39	22.73	-	-	1.14905	8.81e-36	up	0.0702373	0.535182	-
Ndam_i0_LQ_Ndam_c14236/f2p11/751	-	255.1	275.18	326.87	330.64	-	-	0.523947	9.27e-36	-	0.0774146	0.102667	-
Ndam_i1_LQ_Ndam_c4175/f2p7/1507	-	656.34	379.58	239.8	405.93	-	Part I	-0.387686	1.05e-35	-	-0.666136	2.09e-119	down
Ndam_TRINITY_DN40036_c0_g1_i4	-	1.02	4.06	15.81	15.7	-	-	2.19175	1.11e-35	up	0.097481	0.615964	-
Ndam_i2_LQ_Ndam_c58946/f1p3/2887	-	1.66	2.27	6.91	5.81	-	-	1.86111	1.15e-35	up	0.335437	0.0145237	-
Ndam_i2_HQ_Ndam_c2411/f12p3/2881	-	3.78	14.39	4.76	7.48	-	Part II	-1.30969	1.28e-35	down	-0.544841	2.36e-05	-
Ndam_TRINITY_DN45833_c1_g4_i1	HD-ZIP	38.45	40.32	16.27	16.61	-	-	-1.02986	1.4e-35	down	0.0627795	0.677592	-
Ndam_i4_HQ_Ndam_c11327/f18p15/4300	-	0.11	2.64	0.08	0.64	Part II	Part II	-4.30086	1.41e-35	down	-2.08405	1.92e-08	down
Ndam_i3_HQ_Ndam_c12462/f3p1/3619	-	39.53	44.2	23.15	34.46	-	-	-0.658826	1.45e-35	down	-0.478578	1.69e-19	-
Ndam_TRINITY_DN43957_c0_g1_i6	-	20.14	20.12	37.75	28.33	-	-	1.17536	1.46e-35	up	0.499291	7.1e-09	-
Ndam_i2_LQ_Ndam_c70550/f1p105/2442	-	6.04	18.49	6.35	11.54	-	Part II	-1.26087	1.46e-35	down	-0.755958	5.39e-11	down
Ndam_TRINITY_DN48580_c3_g1_i1	-	57.54	57.45	32.87	47.8	-	-	-0.531709	1.7e-35	-	-0.4474	9.74e-42	-
Ndam_i1_LQ_Ndam_c4829/f1p0/1691	-	12.98	15.53	3.29	2.93	-	-	-1.94109	1.82e-35	down	0.234333	0.433265	-
Ndam_i2_HQ_Ndam_c11159/f2p25/2256	-	83.89	122.95	71.98	89.57	-	-	-0.496559	1.94e-35	-	-0.221668	2.57e-07	-
Ndam_TRINITY_DN40677_c1_g1_i2	-	182.06	105.53	140.47	167.31	-	-	0.686896	2.05e-35	up	-0.15948	0.00439425	-
Ndam_TRINITY_DN39373_c0_g1_i2	-	5.71	7.97	21.14	22.06	-	-	1.66751	2.46e-35	up	0.0349482	0.841492	-
Ndam_TRINITY_DN44439_c0_g1_i1	-	12.17	9.64	23.68	12.64	-	Part III	1.55171	2.55e-35	up	0.980331	2.15e-16	up
Ndam_i1_LQ_Ndam_c15630/f1p0/1209	-	114.2	98.99	127.06	106.51	-	-	0.632021	3.19e-35	up	0.34456	5.5e-12	-
Ndam_i2_HQ_Ndam_c24286/f2p4/2753	-	11	31.03	13.73	19.91	-	Part II	-0.89764	3.22e-35	down	-0.437018	1.02e-07	-
Ndam_TRINITY_DN34961_c0_g1_i1	-	58.68	22.3	0.69	0.11	-	Part I	-4.35467	3.47e-35	down	0.819163	0.0830792	-
Ndam_i7_LQ_Ndam_c158/f1p0/7484	-	0.84	1.22	3.07	2.31	-	-	1.5965	3.62e-35	up	0.49355	5.08e-05	-
Ndam_i2_HQ_Ndam_c152063/f15p1/2091	-	25.76	19.24	6.26	7.78	-	-	-1.33219	3.64e-35	down	-0.216223	0.208512	-
Ndam_TRINITY_DN47219_c0_g5_i1	-	13.43	14.58	6.49	10.7	-	-	-0.892947	3.83e-35	down	-0.626232	1.5e-19	down
Ndam_i1_LQ_Ndam_c7639/f1p0/1512	-	6.82	9.75	1.08	1.78	-	-	-2.81319	3.93e-35	down	-0.521002	0.169932	-
Ndam_i3_LQ_Ndam_c22934/f1p0/3105	-	38.98	46.02	23.04	22.63	-	-	-0.723528	4.17e-35	down	0.118506	0.116359	-
Ndam_TRINITY_DN36804_c0_g1_i1	LBD	163.8	103.6	50.1	55.17	-	Part I	-0.770401	4.84e-35	down	-0.0469033	0.656144	-
Ndam_i1_LQ_Ndam_c2914/f1p0/1957	-	6.69	14.39	24.43	29.62	-	-	1.03238	5.21e-35	up	-0.183301	0.0242097	-
Ndam_i1_LQ_Ndam_c15552/f1p0/1273	-	45.46	11.39	1.2	0.95	-	Part I	-2.87559	5.26e-35	down	0.309512	0.54098	-
Ndam_TRINITY_DN39543_c0_g1_i1	-	3.19	9.94	1.69	2	-	Part II	-2.22994	5.7e-35	down	-0.133747	0.726675	-
Ndam_i1_LQ_Ndam_c12145/f3p0/1664	-	40.81	67.34	33.41	36.46	-	Part II	-0.735215	6.13e-35	down	-0.0328714	0.755297	-
Ndam_TRINITY_DN44357_c3_g4_i1	-	12.05	8.74	21.1	11.28	-	Part III	1.52388	6.4e-35	up	0.969844	4.81e-16	up
Ndam_TRINITY_DN37365_c0_g1_i1	-	24.95	41.45	64.28	33.11	-	Part III	0.907645	6.61e-35	up	1.04194	8.21e-42	up
Ndam_TRINITY_DN43310_c2_g1_i2	-	13.47	15.03	28.52	21.42	-	-	1.19931	7.47e-35	up	0.497348	3.15e-08	-
Ndam_i0_HQ_Ndam_c2274/f2p0/809	SBP	183.11	375.15	423.53	560.63	-	-	0.450138	7.84e-35	-	-0.311882	1.32e-23	-
Ndam_i1_LQ_Ndam_c1984/f2p6/1938	-	77.92	71.08	173.95	110.19	-	Part III	1.55216	7.85e-35	up	0.739774	4.05e-13	up
Ndam_i0_HQ_Ndam_c1366/f3p0/571	-	2.75	110.61	43.75	0.38	-	Part II	-1.05921	8.06e-35	down	5.4067	1.32e-72	up
Ndam_i0_LQ_Ndam_c4488/f1p0/503	-	202.25	210.9	280.21	289.3	-	-	0.686596	8.34e-35	up	0.0477366	0.48747	-
Ndam_TRINITY_DN36309_c0_g1_i4	-	1.15	15.41	0.44	0.3	-	Part II	-4.43437	8.88e-35	down	0.235259	0.698565	-
Ndam_i1_LQ_Ndam_c6202/f1p0/1705	-	35.59	43.13	58.51	33.4	-	-	0.715028	9.43e-35	up	0.896659	1.25e-49	up
Ndam_i3_HQ_Ndam_c70900/f3p0/3369	-	83.42	55.82	30.68	47.88	-	-	-0.587991	9.87e-35	down	-0.547677	8.84e-30	-
Ndam_i2_LQ_Ndam_c118785/f1p6/2390	-	8.68	9.84	17.69	11.67	-	Part III	1.11254	1.1e-34	up	0.686952	1.99e-14	up
Ndam_i3_HQ_Ndam_c1671/f12p8/3429	-	3.54	11.65	3.77	5.73	-	Part II	-1.34163	1.16e-34	down	-0.494649	0.000374764	-
Ndam_i0_LQ_Ndam_c5296/f1p0/592	-	11.31	49.37	10.74	20.01	-	Part II	-1.90683	1.2e-34	down	-0.769829	0.000125748	down
Ndam_i0_HQ_Ndam_c678/f6p0/614	-	13.58	36.58	6.73	9.41	-	Part II	-2.12216	1.24e-34	down	-0.35099	0.225554	-
Ndam_TRINITY_DN37208_c0_g1_i1	-	3.67	9.81	0.2	0.27	-	Part II	-4.74821	1.28e-34	down	-0.143659	0.826374	-
Ndam_TRINITY_DN41379_c0_g1_i1	-	230.76	151.11	192.54	166.32	-	-	0.623714	1.29e-34	up	0.302287	6.71e-10	-
Ndam_i0_LQ_Ndam_c14792/f1p0/687	-	63.56	40.42	71.42	45.34	-	-	1.09191	1.49e-34	up	0.739661	1.73e-16	up
Ndam_i1_LQ_Ndam_c15374/f1p0/1291	-	0.93	16.46	3.16	1.45	-	Part II	-2.06681	1.66e-34	down	1.0708	0.000303583	up
Ndam_i1_LQ_Ndam_c6652/f1p14/1626	bHLH	0.54	8.06	0.69	0.02	Part II	Part II	-3.14718	1.66e-34	down	1.91011	1.6e-05	up
Ndam_i1_LQ_Ndam_c5513/f1p0/1897	-	181.25	140.41	158.86	154.72	-	-	0.452567	1.7e-34	-	0.130453	0.000214646	-
Ndam_i0_LQ_Ndam_c3138/f1p0/799	-	120.11	98.95	133.12	118.98	-	-	0.702494	1.73e-34	up	0.253278	1.08e-05	-
Ndam_i1_LQ_Ndam_c15028/f2p0/1347	-	63.74	100.97	51.42	53.9	-	Part II	-0.696613	1.74e-34	down	0.0260094	0.799683	-
Ndam_TRINITY_DN39697_c0_g1_i1	-	23.57	20.66	40.45	29.37	-	-	1.23976	1.8e-34	up	0.550384	2.1e-08	-
Ndam_TRINITY_DN48002_c5_g2_i5	-	17.69	18.71	33.38	18.47	-	Part III	1.10568	1.99e-34	up	0.930505	1.85e-22	up
Ndam_TRINITY_DN28840_c0_g1_i1	-	9.05	2.6	20.78	12.4	-	Part III	3.13865	2.01e-34	up	0.799827	2.23e-05	up
Ndam_i1_LQ_Ndam_c28420/f1p0/1076	-	16.62	16.97	33.58	33.47	-	-	1.2509	2.26e-34	up	0.0972365	0.418897	-
Ndam_i3_LQ_Ndam_c47401/f1p0/3060	-	12.18	5.1	0.67	0.8	-	Part I	-2.58976	2.78e-34	down	-0.138434	0.76973	-
Ndam_i2_LQ_Ndam_c9528/f1p50/2753	-	6.95	7.12	14.59	10.23	-	-	1.29981	2.83e-34	up	0.590367	1.31e-08	up
Ndam_i0_LQ_Ndam_c13355/f1p5/807	-	270.42	236.29	285.39	240.97	-	-	0.548531	2.93e-34	-	0.336608	6.23e-17	-
Ndam_TRINITY_DN44881_c0_g1_i8	-	133.58	91.89	49.03	38.77	-	-	-0.629606	3.17e-34	down	0.429794	6.6e-12	-
Ndam_TRINITY_DN47259_c4_g1_i9	-	9.2	31.82	10.74	14.19	-	Part II	-1.28459	3.54e-34	down	-0.302431	0.0398891	-
Ndam_i1_HQ_Ndam_c29840/f20p0/1175	-	677.78	528.72	335.24	336.91	-	-	-0.381821	3.54e-34	-	0.0860188	0.015905	-
Ndam_TRINITY_DN47414_c1_g3_i2	-	40.89	23.76	37.39	22.5	-	-	0.924845	3.66e-34	up	0.821158	9.31e-25	up
Ndam_i1_HQ_Ndam_c13208/f2p0/2013	-	109.96	103.58	58.79	64.74	-	-	-0.541205	4.42e-34	-	-0.0470471	0.523485	-
Ndam_i5_LQ_Ndam_c1059/f1p0/5254	-	34.23	41.17	22.7	39.79	-	-	-0.58417	4.65e-34	-	-0.715924	2.36e-63	down
Ndam_TRINITY_DN37466_c0_g2_i2	-	6.6	5.47	20.63	13.07	-	Part III	2.15615	5.02e-34	up	0.730553	1.55e-06	up
Ndam_i1_HQ_Ndam_c17541/f2p0/1918	TALE	13.81	38.14	52.37	36.18	-	-	0.732803	5.3e-34	up	0.621333	6.9e-24	up
Ndam_i0_HQ_Ndam_c2123/f2p0/880	-	237.67	427.63	465	538.81	-	-	0.395771	5.52e-34	-	-0.119906	0.000102042	-
Ndam_i2_LQ_Ndam_c114501/f1p2/2838	-	18.23	19.65	28.48	30.24	-	-	0.812322	5.86e-34	up	0.00618165	0.948571	-
Ndam_i1_LQ_Ndam_c3188/f1p2/1795	-	0.84	1.63	7.53	2.29	-	Part III	2.40286	5.88e-34	up	1.7157	5.04e-21	up
Ndam_i0_LQ_Ndam_c15521/f1p0/538	-	34.4	130.36	53.55	70.19	-	Part II	-1.00561	5.99e-34	down	-0.292814	0.00662627	-
Ndam_i2_HQ_Ndam_c28351/f4p5/2441	-	32.32	28.92	39.61	34.82	-	-	0.724613	6.5e-34	up	0.275133	4.01e-06	-
Ndam_i0_LQ_Ndam_c6777/f1p8/627	-	53.94	176.28	82.03	111.93	-	Part II	-0.829568	6.94e-34	down	-0.352394	3.62e-06	-
Ndam_i0_LQ_Ndam_c3566/f1p0/717	-	7.36	18.27	1.17	0.81	-	Part II	-3.47355	8.41e-34	down	0.409641	0.461546	-
Ndam_TRINITY_DN44088_c2_g1_i2	-	17.6	16.04	26.31	33.15	-	-	0.987918	8.55e-34	up	-0.23969	0.00133093	-
Ndam_TRINITY_DN45184_c0_g2_i2	-	28.58	17.84	2.5	3.23	-	Part I	-2.49905	8.57e-34	down	-0.243673	0.54098	-
Ndam_TRINITY_DN47300_c0_g1_i1	-	3.16	10.78	1.59	1.95	-	Part II	-2.42739	8.79e-34	down	-0.183265	0.655581	-
Ndam_i0_LQ_Ndam_c13107/f1p1/665	-	516.09	363.12	430.36	382.04	-	-	0.520672	9.39e-34	-	0.263701	3.06e-13	-
Ndam_TRINITY_DN46301_c1_g1_i1	-	10.93	10.75	20.29	14.66	-	-	1.18095	1e-33	up	0.555121	4.87e-09	-
Ndam_TRINITY_DN45494_c0_g2_i4	-	0.29	4.45	17.64	10.7	-	Part III	2.21007	1.04e-33	up	0.782076	1.88e-07	up
Ndam_i3_LQ_Ndam_c57640/f1p0/3711	-	11.81	11.83	17.51	12.54	-	-	0.839989	1.09e-33	up	0.56686	1.99e-14	-
Ndam_i0_HQ_Ndam_c17942/f7p0/589	-	551.77	447.88	512.47	418.67	-	-	0.470128	1.11e-33	-	0.38341	1.07e-24	-
Ndam_i0_LQ_Ndam_c3079/f1p13/799	-	146.47	105.25	146.97	136.55	-	-	0.753305	1.13e-33	up	0.199434	0.00103245	-
Ndam_TRINITY_DN42485_c0_g1_i1	-	10.14	10.16	20.68	12.94	-	Part III	1.29167	1.38e-33	up	0.757332	5.18e-13	up
Ndam_i3_HQ_Ndam_c68551/f3p0/3776	-	72.67	83.99	47.91	67.55	-	-	-0.535058	1.38e-33	-	-0.401749	1.88e-25	-
Ndam_i1_HQ_Ndam_c29771/f11p0/1836	-	102.41	161.13	96.14	112.73	-	-	-0.470203	1.49e-33	-	-0.137042	0.00316906	-
Ndam_i1_HQ_Ndam_c27568/f2p0/1248	-	1125.55	1018.05	1033.82	1318.46	-	-	0.2969	1.55e-33	-	-0.258477	1.18e-36	-
Ndam_i0_LQ_Ndam_c4610/f1p0/698	-	90.4	126.22	173.7	16.42	-	-	0.735207	1.57e-33	up	3.3924	9.6e-137	up
Ndam_i2_HQ_Ndam_c239378/f11p13/2951	-	92.36	112.91	68.19	91.49	-	-	-0.452976	1.59e-33	-	-0.33119	2.95e-20	-
Ndam_i2_LQ_Ndam_c64921/f1p2/2047	-	9.47	11.35	20.31	12.37	-	Part III	1.10734	1.59e-33	up	0.789731	8.63e-15	up
Ndam_i3_HQ_Ndam_c1258/f12p0/3744	-	0.35	0.3	2.52	1.8	-	-	3.21376	1.61e-33	up	0.552829	0.00362725	-
Ndam_i1_LQ_Ndam_c10353/f1p15/1608	-	52.6	43.12	18.31	8.72	-	-	-0.954471	1.63e-33	down	1.13893	4.15e-23	up
Ndam_TRINITY_DN41700_c5_g1_i7	-	257.36	239.82	268.34	242.21	-	-	0.436457	1.69e-33	-	0.239653	1.09e-11	-
Ndam_i4_LQ_Ndam_c11472/f3p1/4141	-	12.87	9.49	2.69	7.06	-	-	-1.5367	1.87e-33	down	-1.27512	5.73e-23	down
Ndam_i1_LQ_Ndam_c21138/f1p0/1722	-	33.28	24.94	37.43	34.84	-	-	0.857953	2.02e-33	up	0.195144	0.00881665	-
Ndam_i5_LQ_Ndam_c1757/f1p7/5506	-	10.65	11.83	4.48	10.47	-	-	-1.12303	2.72e-33	down	-1.12186	1.16e-41	down
Ndam_i0_HQ_Ndam_c2037/f2p0/469	-	220.2	202.64	267.67	202.51	-	-	0.67703	2.81e-33	up	0.491847	2.06e-18	-
Ndam_i3_LQ_Ndam_c25992/f1p9/3656	-	10.33	10.94	16.54	18.64	-	-	0.867182	2.94e-33	up	-0.0775283	0.401139	-
Ndam_TRINITY_DN47803_c1_g2_i1	-	12.1	10.55	20.89	22.92	-	-	1.25452	2.99e-33	up	-0.0382326	0.781556	-
Ndam_TRINITY_DN47804_c0_g1_i1	-	11.88	46.27	19.08	9.81	-	Part II	-0.999933	3.12e-33	down	1.03126	2.5e-17	up
Ndam_i2_HQ_Ndam_c114097/f3p16/2778	-	3.8	13.64	4.6	7.87	-	Part II	-1.28636	3.14e-33	down	-0.670017	1.5e-07	down
Ndam_TRINITY_DN40400_c1_g1_i1	-	11.61	16.8	32.13	15.42	-	Part III	1.20432	3.19e-33	up	1.12851	5.4e-27	up
Ndam_i3_HQ_Ndam_c2854/f2p0/3695	-	54.17	55.12	30.33	37.95	-	-	-0.588346	3.41e-33	down	-0.231417	4.71e-06	-
Ndam_i2_HQ_Ndam_c47994/f2p6/2422	-	14.07	9.83	18.01	9.08	-	-	1.15061	3.64e-33	up	1.07192	1.56e-29	up
Ndam_i1_HQ_Ndam_c27414/f8p0/1838	-	86.74	110.95	62.88	36.26	-	-	-0.543799	3.74e-33	-	0.883004	2.86e-56	up
Ndam_TRINITY_DN48143_c1_g4_i1	-	4.6	6.4	1	1.55	-	-	-2.36068	3.87e-33	down	-0.50224	0.108453	-
Ndam_i2_LQ_Ndam_c183906/f1p0/2723	-	34.41	10.07	2.74	3.93	-	Part I	-1.58791	4.01e-33	down	-0.413039	0.0281038	-
Ndam_i2_LQ_Ndam_c43561/f1p1/3031	-	9.86	5.39	0.83	1.06	-	Part I	-2.36108	4.37e-33	down	-0.215533	0.575391	-
Ndam_i1_HQ_Ndam_c1653/f5p0/1786	-	181.93	92.74	113.33	155.31	-	-	0.562524	4.53e-33	-	-0.361885	1.12e-19	-
Ndam_i2_HQ_Ndam_c71934/f2p40/2464	-	150.48	108.01	61.21	88.13	-	-	-0.544556	4.66e-33	-	-0.432527	2.69e-24	-
Ndam_i2_LQ_Ndam_c82951/f1p0/2150	-	9.41	6.16	0.68	0.88	-	Part I	-2.80862	5.16e-33	down	-0.232485	0.626171	-
Ndam_i4_HQ_Ndam_c652/f3p0/4209	-	28.57	33.15	17.27	28.49	-	-	-0.6658	5.16e-33	down	-0.626663	1.56e-31	down
Ndam_TRINITY_DN48322_c1_g1_i6	-	194.41	164.16	190.42	99.29	-	-	0.489388	5.35e-33	-	1.02989	3.56e-127	up
Ndam_TRINITY_DN38946_c0_g1_i1	-	134.79	61.36	27.39	25.34	-	Part I	-0.887425	5.4e-33	down	0.201506	0.0604386	-
Ndam_TRINITY_DN46540_c0_g1_i2	-	73.1	61.56	81.36	71.96	-	-	0.676201	5.96e-33	up	0.269556	1.66e-06	-
Ndam_i2_HQ_Ndam_c189454/f2p0/2111	-	39.64	49.65	62.42	56.69	-	-	0.60297	6.01e-33	up	0.23167	4.36e-06	-
Ndam_i1_LQ_Ndam_c8281/f1p0/1956	-	24.42	18.9	29.94	37.03	-	-	0.933654	6.21e-33	up	-0.212853	0.0027943	-
Ndam_i2_HQ_Ndam_c16255/f57p12/2713	-	18.72	28.71	12.85	15.18	-	Part II	-0.882393	6.21e-33	down	-0.147381	0.144023	-
Ndam_TRINITY_DN44399_c3_g1_i1	-	20.41	19.62	39.24	30.5	-	-	1.26563	6.28e-33	up	0.447121	2.99e-05	-
Ndam_i3_HQ_Ndam_c1486/f10p0/3315	-	12.16	12.66	19.43	18.76	-	-	0.889086	6.28e-33	up	0.142129	0.0617422	-
Ndam_TRINITY_DN45261_c2_g1_i3	-	122.7	90.92	117.43	119.04	-	-	0.641799	6.78e-33	up	0.0721238	0.249254	-
Ndam_TRINITY_DN40614_c0_g1_i1	-	14.39	11.5	25.16	15.79	-	Part III	1.39544	7.64e-33	up	0.755382	1.68e-10	up
Ndam_i1_LQ_Ndam_c23623/f1p32/1436	-	31.32	12.5	2.03	0.77	-	Part I	-2.29638	7.94e-33	down	1.17209	0.000658078	up
Ndam_i3_HQ_Ndam_c76608/f2p22/3618	-	40.07	43.16	52.22	49.15	-	-	0.546997	8.72e-33	-	0.180058	1.66e-05	-
Ndam_i2_HQ_Ndam_c106851/f3p2/2470	-	20.22	16.41	24.87	15.73	-	-	0.872515	9.15e-33	up	0.748191	1.16e-23	up
Ndam_TRINITY_DN39625_c0_g1_i7	-	12.39	14.17	28.6	21.81	-	-	1.27657	9.52e-33	up	0.477436	4.49e-06	-
Ndam_i1_LQ_Ndam_c13734/f1p0/1364	-	9.41	7.97	0.25	0.27	-	-	-4.31144	9.93e-33	down	-0.00725261	0.991094	-
Ndam_TRINITY_DN40422_c0_g1_i1	-	15.65	16.63	2.5	1.89	-	-	-2.39762	1.09e-32	down	0.422813	0.268417	-
Ndam_TRINITY_DN46399_c0_g2_i1	-	17.21	12.96	5.42	8.74	-	-	-0.982789	1.2e-32	down	-0.589767	1.12e-12	down
Ndam_TRINITY_DN47131_c3_g1_i12	-	39.63	43.82	22.79	34.01	-	-	-0.667589	1.29e-32	down	-0.483317	8.45e-19	-
Ndam_i1_LQ_Ndam_c14813/f1p0/1160	-	36.86	14.07	1.97	1.2	-	Part I	-2.49689	1.34e-32	down	0.667025	0.0974866	-
Ndam_i3_HQ_Ndam_c1357/f6p0/3548	-	4.04	10.01	15.58	9.12	-	Part III	0.908801	1.45e-32	up	0.859333	1.64e-27	up
Ndam_TRINITY_DN45722_c1_g1_i2	-	32.21	34.33	18.31	25.8	-	-	-0.632341	1.59e-32	down	-0.400479	2.86e-14	-
Ndam_TRINITY_DN37026_c0_g3_i2	-	0.59	0.23	5.21	1.31	-	Part III	4.34298	1.69e-32	up	1.91372	3.6e-16	up
Ndam_i2_HQ_Ndam_c81581/f2p4/2078	-	6.74	10.76	2.52	2.92	-	Part II	-1.79902	1.69e-32	down	-0.111891	0.709763	-
Ndam_TRINITY_DN44238_c0_g1_i1	-	158.12	146.83	166.58	125.21	-	-	0.457216	1.74e-32	-	0.503899	1.1e-43	-
Ndam_TRINITY_DN42755_c0_g1_i2	-	0.04	0.28	5.8	1.12	-	Part III	4.27674	1.77e-32	up	2.22975	6.99e-20	up
Ndam_i3_LQ_Ndam_c41592/f1p3/3290	-	5.79	5.46	10.31	7.04	-	-	1.18546	1.8e-32	up	0.634089	1.28e-10	up
Ndam_i0_HQ_Ndam_c1496/f3p3/686	-	622.06	376.78	429.06	660.45	-	-	0.462961	1.89e-32	-	-0.528678	1.44e-60	-
Ndam_i0_LQ_Ndam_c20776/f1p5/639	-	45.2	123.6	49.48	85	-	-	-1.04119	1.95e-32	down	-0.677759	1.37e-11	down
Ndam_TRINITY_DN48194_c1_g1_i4	-	6.78	9.72	16.9	14.9	-	-	1.066	2.12e-32	up	0.271956	0.00240354	-
Ndam_i2_LQ_Ndam_c22818/f1p1/2678	-	5.64	10.61	2.83	4.28	-	Part II	-1.61929	2.13e-32	down	-0.481591	0.01037	-
Ndam_i1_LQ_Ndam_c23755/f1p0/1692	-	51.47	7.32	0.67	0.28	-	Part I	-3.04191	2.16e-32	down	0.878306	0.059628	-
Ndam_i2_LQ_Ndam_c160975/f1p9/2663	-	0.49	0.23	3.1	1.46	-	Part III	3.77341	2.22e-32	up	1.09961	1.3e-06	up
Ndam_TRINITY_DN47193_c1_g1_i3	-	31.98	26.9	42.48	33.87	-	-	0.927998	2.23e-32	up	0.415425	6.12e-08	-
Ndam_i0_HQ_Ndam_c22/f17p0/640	-	63.05	163.58	78.73	127	-	-	-0.77897	2.23e-32	down	-0.591655	1.44e-15	down
Ndam_TRINITY_DN27545_c0_g1_i1	-	0.91	0.35	18.54	0.06	Part III	Part III	5.10671	2.27e-32	up	4.61313	6.52e-38	up
Ndam_i3_LQ_Ndam_c25607/f1p13/3252	-	53	58.29	31.95	31.96	-	-	-0.591087	2.41e-32	down	0.0916116	0.160211	-
Ndam_TRINITY_DN46825_c0_g1_i1	-	2.2	3.57	12.13	8.21	-	-	2.00635	2.46e-32	up	0.641484	1.89e-05	up
Ndam_i1_LQ_Ndam_c29029/f1p0/1056	-	450.33	542.72	346.93	546.31	-	-	-0.370105	2.59e-32	-	-0.561494	2.08e-86	-
Ndam_i3_LQ_Ndam_c60922/f1p0/3733	-	6.94	9.79	2.79	6.86	-	-	-1.52928	2.61e-32	down	-1.18124	2.79e-21	down
Ndam_TRINITY_DN36692_c0_g1_i1	-	29.7	33.75	6.92	6.16	-	-	-1.9805	2.72e-32	down	0.232065	0.471794	-
Ndam_TRINITY_DN47547_c0_g1_i1	-	39.63	37.45	52.74	50.44	-	-	0.764306	2.73e-32	up	0.156617	0.0194892	-
Ndam_TRINITY_DN38291_c0_g1_i2	-	7.9	5.25	14.69	9.85	-	-	1.74024	2.89e-32	up	0.653181	1.14e-06	up
Ndam_TRINITY_DN47276_c0_g2_i2	-	9.42	9.86	24.65	18.15	-	-	1.5733	2.93e-32	up	0.525927	3.79e-05	-
Ndam_i1_HQ_Ndam_c1055/f8p0/1982	-	25.23	29.52	40.76	37.52	-	-	0.739587	3.3e-32	up	0.210189	0.00116978	-
Ndam_TRINITY_DN42456_c1_g1_i2	-	20.68	27.72	6.04	1.08	-	-	-1.8909	3.74e-32	down	2.14233	1.98e-12	up
Ndam_i3_HQ_Ndam_c13130/f7p0/3382	-	17.35	3.93	0.44	0.92	-	Part I	-2.79189	3.87e-32	down	-0.830708	0.0156969	down
Ndam_TRINITY_DN48275_c1_g2_i6	-	5.89	19.42	30.35	28.56	-	-	0.914696	3.97e-32	up	0.177549	0.030896	-
Ndam_i3_HQ_Ndam_c50350/f3p8/3338	-	10.87	6.03	1.24	1.6	-	Part I	-1.97445	4.05e-32	down	-0.256174	0.398405	-
Ndam_i1_HQ_Ndam_c10953/f2p0/1911	-	97.37	111.35	63.72	72.54	-	-	-0.530142	4.41e-32	-	-0.0936609	0.0972856	-
Ndam_i2_LQ_Ndam_c3130/f1p2/2750	-	92.67	65	36.2	50.59	-	-	-0.568407	5.1e-32	-	-0.389347	3.06e-15	-
Ndam_i0_HQ_Ndam_c1005/f5p0/479	-	29.47	94.9	31.72	46.76	-	Part II	-1.29803	5.15e-32	down	-0.455215	0.00100154	-
Ndam_i1_HQ_Ndam_c3258/f2p5/1563	-	34.67	34.52	48.96	47.7	-	-	0.779313	6.44e-32	up	0.130069	0.0708175	-
Ndam_TRINITY_DN44788_c0_g1_i2	-	190	160.11	190.87	158.45	-	-	0.528636	6.53e-32	-	0.35975	7.36e-22	-
Ndam_i3_HQ_Ndam_c1054/f18p0/3796	-	16.81	21.59	10.15	15.05	-	-	-0.809614	6.77e-32	down	-0.471029	7.49e-10	-
Ndam_i2_LQ_Ndam_c58455/f1p2/2887	-	9.1	11	18.51	13.56	-	-	1.02682	7.32e-32	up	0.537222	2.3e-11	-
Ndam_i2_HQ_Ndam_c189380/f2p25/2082	-	76.6	45.12	58.39	25.05	-	-	0.645742	7.6e-32	up	1.30678	1.28e-114	up
Ndam_i0_LQ_Ndam_c12806/f1p0/997	-	156.16	177.1	212.75	207.37	-	-	0.541161	7.87e-32	-	0.128721	0.00257485	-
Ndam_TRINITY_DN44669_c6_g13_i1	-	12.9	13.1	30.47	14.15	-	Part III	1.48438	8.84e-32	up	1.16564	6.31e-19	up
Ndam_i1_LQ_Ndam_c29008/f1p0/1208	-	19.62	50.03	20.2	22.69	-	Part II	-1.0256	9.07e-32	down	-0.0703038	0.65933	-
Ndam_i2_HQ_Ndam_c50435/f2p21/3069	-	10.92	25.61	11.81	17.15	-	-	-0.840039	9.32e-32	down	-0.440489	4.16e-08	-
Ndam_i0_LQ_Ndam_c12733/f1p2/731	-	99.45	110.68	147.34	166.23	-	-	0.688707	9.54e-32	up	-0.0807357	0.227403	-
Ndam_TRINITY_DN38122_c0_g1_i1	-	34.99	31.57	48.23	43.63	-	-	0.882802	9.77e-32	up	0.236535	0.00276834	-
Ndam_i1_HQ_Ndam_c1461/f3p0/1430	-	120.38	121.21	142.78	124.1	-	-	0.50987	9.91e-32	-	0.294771	4.62e-12	-
Ndam_i2_LQ_Ndam_c160115/f1p3/2462	-	4.2	11.07	3.04	5.28	-	Part II	-1.57751	1.02e-31	down	-0.680625	3.74e-05	down
Ndam_i0_LQ_Ndam_c6881/f1p0/971	-	194.41	123.02	62.53	73.72	-	Part I	-0.700864	1.04e-31	down	-0.144166	0.0594276	-
Ndam_i1_HQ_Ndam_c29733/f2p7/1211	-	118.9	81.31	103.35	81.33	-	-	0.620143	1.05e-31	up	0.437639	1.68e-14	-
Ndam_TRINITY_DN46793_c2_g3_i3	-	1.43	20.66	33.66	18.8	-	Part III	0.975407	1.21e-31	up	0.921753	1.99e-27	up
Ndam_TRINITY_DN43020_c0_g1_i1	-	1.73	2.68	9.46	5.63	-	Part III	2.06042	1.23e-31	up	0.807504	3.57e-07	up
Ndam_i0_LQ_Ndam_c15335/f1p0/402	-	47.84	144.53	55.29	83.72	-	Part II	-1.10238	1.43e-31	down	-0.497765	1.58e-05	-
Ndam_i0_HQ_Ndam_c1128/f2p0/458	-	62.46	199.57	88.25	103.92	-	Part II	-0.901556	1.44e-31	down	-0.141313	0.187893	-
Ndam_i1_LQ_Ndam_c8958/f1p0/1859	-	28.99	20.07	6.82	5.21	-	-	-1.27067	1.57e-31	down	0.462494	0.00517996	-
Ndam_TRINITY_DN46330_c0_g1_i1	-	3.67	3.08	12.6	10.25	-	-	2.25972	1.58e-31	up	0.379522	0.0231128	-
Ndam_i1_LQ_Ndam_c32057/f1p0/1010	-	60.22	53.75	76.92	55.49	-	-	0.792341	1.61e-31	up	0.56047	1.81e-13	-
Ndam_TRINITY_DN42953_c0_g1_i2	-	39.11	34.77	52.24	38.94	-	-	0.861527	1.64e-31	up	0.514982	3.65e-12	-
Ndam_i1_HQ_Ndam_c1558/f6p0/1927	-	18.97	28.65	11.45	14.45	-	Part II	-1.04362	1.72e-31	down	-0.240783	0.0466119	-
Ndam_TRINITY_DN36842_c0_g2_i1	-	25.79	14.29	2.68	3.73	-	Part I	-2.09929	1.73e-31	down	-0.347244	0.248614	-
Ndam_i0_LQ_Ndam_c9689/f1p0/622	-	156.27	80.41	246.81	246.32	-	-	1.86387	1.91e-31	up	0.092945	0.621453	-
Ndam_i1_HQ_Ndam_c1742/f5p0/1585	-	73.33	118.2	66.65	83.55	-	-	-0.550241	1.94e-31	-	-0.231759	9.01e-06	-
Ndam_TRINITY_DN39490_c0_g2_i1	-	23.11	29.52	52.26	57.2	-	-	1.09356	2.05e-31	up	-0.0355279	0.777607	-
Ndam_i1_LQ_Ndam_c32039/f1p6/1022	-	77.32	83.51	38.58	62.17	-	-	-0.834973	2.13e-31	down	-0.589143	1.08e-14	down
Ndam_i2_HQ_Ndam_c99524/f3p14/2800	-	3.14	13.62	4.69	10.61	-	-	-1.25606	2.17e-31	down	-1.06545	2.05e-20	down
Ndam_i0_HQ_Ndam_c1379/f4p0/645	-	95.32	83.09	181.67	106.14	-	Part III	1.39465	2.47e-31	up	0.864135	5.63e-46	up
Ndam_i2_LQ_Ndam_c28328/f1p19/2268	-	10.93	10.9	20.83	16.31	-	-	1.21009	2.47e-31	up	0.445139	3.32e-06	-
Ndam_i1_LQ_Ndam_c3422/f1p0/1379	-	17.41	51.21	69.34	76.36	-	-	0.71266	2.63e-31	up	-0.0473617	0.533944	-
Ndam_i5_HQ_Ndam_c2728/f4p9/5477	-	26.14	30.9	17.31	25.87	-	-	-0.560903	2.66e-31	-	-0.485609	1.04e-23	-
Ndam_TRINITY_DN43343_c1_g1_i1	-	62.24	125.23	152	176.85	-	-	0.555399	2.73e-31	-	-0.125634	0.00899336	-
Ndam_i2_HQ_Ndam_c38285/f13p14/2365	-	34.24	59.28	31.62	39.47	-	Part II	-0.630472	2.82e-31	down	-0.225956	0.000291214	-
Ndam_i1_HQ_Ndam_c8311/f3p1/1859	-	25.88	26.99	10.44	12.95	-	-	-1.08637	3.27e-31	down	-0.211499	0.107582	-
Ndam_i6_LQ_Ndam_c422/f1p0/6355	-	23.52	25.84	13.4	20.01	-	-	-0.672884	3.39e-31	down	-0.484696	1.59e-19	-
Ndam_i1_HQ_Ndam_c1560/f5p11/1543	-	242.69	208.25	226.33	190.18	-	-	0.395206	3.61e-31	-	0.342755	8.27e-26	-
Ndam_TRINITY_DN43971_c2_g2_i1	-	12.46	15.22	29.05	23.45	-	-	1.20083	3.7e-31	up	0.39613	7.44e-05	-
Ndam_TRINITY_DN48491_c1_g1_i5	-	1.4	3.45	20.48	8.74	-	Part III	2.75218	4.75e-31	up	1.2525	8.32e-11	up
Ndam_TRINITY_DN47903_c0_g4_i1	-	51.77	49.16	72.07	52.42	-	-	0.828089	5.01e-31	up	0.549772	4.63e-15	-
Ndam_TRINITY_DN43063_c0_g1_i1	-	26.84	15.52	29.76	21.52	-	-	1.203	5.04e-31	up	0.549141	5.98e-08	-
Ndam_TRINITY_DN38066_c0_g1_i2	-	59.4	54.15	81.45	50.68	-	-	0.864782	5.19e-31	up	0.76959	7.45e-26	up
Ndam_TRINITY_DN47882_c0_g5_i1	-	30.44	33.78	18.88	29.09	-	-	-0.565178	6.43e-31	-	-0.530102	1.29e-43	-
Ndam_TRINITY_DN43209_c0_g1_i3	-	9.83	23.18	40.26	69.94	-	Part IV	1.06873	6.81e-31	up	-0.698086	1.21e-21	down
Ndam_TRINITY_DN44843_c1_g1_i1	-	6.05	4.42	10.04	5.83	-	Part III	1.45286	6.99e-31	up	0.85316	1.26e-12	up
Ndam_i1_LQ_Ndam_c3040/f1p0/1465	Dof	34.62	23.32	36.98	30.92	-	-	0.938011	7.17e-31	up	0.348867	1.09e-05	-
Ndam_i0_LQ_Ndam_c3265/f1p0/810	-	17.55	0	11.47	1.71	-	Part I	6.1033	7.84e-31	up	0.833924	0.0718851	-
Ndam_i1_HQ_Ndam_c1240/f5p0/1570	-	238.53	222.85	239.81	202.98	-	-	0.380731	7.97e-31	-	0.331871	2.26e-25	-
Ndam_TRINITY_DN45616_c0_g1_i1	-	32.51	18.84	6.09	4.83	-	Part I	-1.34527	8.06e-31	down	0.411073	0.0214797	-
Ndam_TRINITY_DN45157_c1_g2_i3	-	1.04	5.68	21.9	13.89	-	Part III	2.1813	8.34e-31	up	0.722586	4.41e-05	up
Ndam_i1_LQ_Ndam_c11136/f1p18/1520	-	30.18	32.92	47.78	51.59	-	-	0.808542	8.58e-31	up	-0.0193326	0.847445	-
Ndam_i1_HQ_Ndam_c2493/f2p0/1550	-	6.24	6.85	16.2	27.98	-	Part IV	1.49191	9.14e-31	up	-0.686022	1.29e-13	down
Ndam_TRINITY_DN31588_c0_g1_i1	-	148.38	48.27	16.13	11.36	-	Part I	-1.29481	9.95e-31	down	0.573333	0.000336854	-
Ndam_i0_HQ_Ndam_c17850/f8p0/778	-	287.61	436.78	266.15	191.11	-	Part II	-0.439312	1.01e-30	-	0.568937	1.28e-41	-
Ndam_i1_LQ_Ndam_c25953/f1p0/1453	-	435.21	312.9	336.87	304.82	-	-	0.381905	1.03e-30	-	0.237396	9.39e-13	-
Ndam_TRINITY_DN45139_c0_g2_i2	-	8.63	67.95	25.63	42.15	-	Part II	-1.12826	1.04e-30	down	-0.614354	2.02e-08	down
Ndam_i2_HQ_Ndam_c2813/f17p8/2821	-	2.74	10.84	3.35	5.78	-	Part II	-1.40918	1.06e-30	down	-0.670926	1.01e-05	down
Ndam_i2_LQ_Ndam_c157321/f1p44/2529	-	506.85	382.67	239.92	371.08	-	-	-0.399047	1.07e-30	-	-0.536251	9.31e-121	-
Ndam_i2_HQ_Ndam_c50538/f3p6/2838	-	41.72	41.24	50.26	44.57	-	-	0.56004	1.19e-30	-	0.265191	5.14e-08	-
Ndam_i2_LQ_Ndam_c33821/f1p1/2274	-	1.08	4.58	0.02	0	-	Part II	-5.63205	1.2e-30	down	0.0973144	0.731056	-
Ndam_TRINITY_DN45893_c0_g2_i3	-	3.73	9.66	19.14	21.88	-	-	1.25827	1.21e-30	up	-0.100209	0.401664	-
Ndam_TRINITY_DN37812_c0_g2_i1	-	30.35	34.23	55	41.09	-	-	0.957806	1.24e-30	up	0.505137	1.9e-09	-
Ndam_i2_HQ_Ndam_c2408/f10p9/2780	-	45.33	71.98	82.64	43.18	-	-	0.472406	1.25e-30	-	1.02632	1.14e-129	up
Ndam_TRINITY_DN37313_c0_g2_i1	-	12.77	16.38	2.6	1.9	-	-	-2.32265	1.31e-30	down	0.46476	0.229926	-
Ndam_i0_HQ_Ndam_c1438/f3p6/856	MIKC_MADS	597.13	668.05	708.35	573.18	-	-	0.359454	1.31e-30	-	0.397862	1.62e-45	-
Ndam_TRINITY_DN44462_c0_g1_i5	-	9.95	17.39	28.47	36.87	-	-	0.978598	1.64e-30	up	-0.278622	0.000209079	-
Ndam_i0_HQ_Ndam_c6418/f2p7/591	-	298.94	225.21	278.89	206.82	-	-	0.583523	1.65e-30	-	0.522041	3.06e-26	-
Ndam_i5_HQ_Ndam_c68/f3p0/5620	-	12.83	16.9	8.45	12.31	-	-	-0.723753	1.67e-30	down	-0.447277	8.48e-11	-
Ndam_i1_LQ_Ndam_c28096/f1p5/1077	-	19.9	16.49	30.77	22.58	-	-	1.17073	1.76e-30	up	0.53066	7.26e-08	-
Ndam_TRINITY_DN38730_c0_g1_i1	-	139.6	62.03	90.88	82.57	-	Part I	0.825459	1.81e-30	up	0.230596	0.000976905	-
Ndam_i1_HQ_Ndam_c5713/f2p0/1502	MYB	33.73	31.66	46.06	39.11	-	-	0.815472	1.85e-30	up	0.326153	2.17e-06	-
Ndam_i3_HQ_Ndam_c35614/f2p3/3084	-	34.79	33.39	17	23.88	-	-	-0.698151	2.07e-30	down	-0.39537	4.74e-09	-
Ndam_i2_HQ_Ndam_c25017/f5p7/2797	-	2.92	1.48	5.02	4.18	-	-	2.00977	2.31e-30	up	0.339922	0.0384043	-
Ndam_i1_LQ_Ndam_c24762/f1p0/1616	-	9.58	9.8	19.51	18.62	-	-	1.26342	2.38e-30	up	0.160334	0.168732	-
Ndam_TRINITY_DN38843_c0_g1_i3	-	1.01	0.55	16.99	0.05	-	Part III	4.63645	2.41e-30	up	4.48042	3.93e-35	up
Ndam_i3_LQ_Ndam_c11212/f1p0/3539	-	171.63	182.63	199.06	167.82	-	-	0.397958	2.53e-30	-	0.338473	5.99e-42	-
Ndam_i3_LQ_Ndam_c22045/f1p0/3180	-	31.3	27.68	36.1	35.71	-	-	0.656967	2.76e-30	up	0.108051	0.0880563	-
Ndam_i1_LQ_Ndam_c19896/f1p0/1677	-	1.56	7.07	15.21	24.16	-	Part IV	1.36477	2.85e-30	up	-0.569104	6.52e-10	-
Ndam_TRINITY_DN48543_c2_g1_i2	-	58.79	60.15	28.54	43.32	-	-	-0.799191	2.87e-30	down	-0.50945	1.08e-62	-
Ndam_TRINITY_DN39605_c0_g1_i1	-	0.25	1.11	7.39	3.01	-	Part III	2.89448	2.98e-30	up	1.30043	1.21e-10	up
Ndam_TRINITY_DN43722_c1_g4_i1	-	0.21	7.36	16.81	1.94	-	Part III	1.45315	3e-30	up	3.06298	6.49e-68	up
Ndam_TRINITY_DN42700_c1_g1_i1	-	213.93	194.29	214.65	269.85	-	-	0.418199	3.36e-30	-	-0.237385	6.95e-13	-
Ndam_TRINITY_DN41441_c1_g2_i2	-	30.04	10.72	23.43	23.3	-	-	1.38462	3.41e-30	up	0.0999333	0.469347	-
Ndam_i0_LQ_Ndam_c3725/f1p0/781	-	10.67	10.05	27.04	17.13	-	Part III	1.67951	3.42e-30	up	0.734065	7.48e-08	up
Ndam_i7_LQ_Ndam_c42/f1p0/7185	-	20.59	21.79	11.69	16.61	-	-	-0.623423	3.53e-30	down	-0.413053	2.17e-14	-
Ndam_TRINITY_DN44266_c1_g1_i4	-	41.5	74.97	94.58	35.82	-	-	0.608303	3.82e-30	up	1.48519	2.37e-136	up
Ndam_i1_HQ_Ndam_c13802/f4p0/1933	ZF-HD	14.73	22.34	8.42	10.64	-	Part II	-1.12854	3.82e-30	down	-0.238394	0.0959486	-
Ndam_i1_LQ_Ndam_c31843/f1p0/1021	-	74.3	66.01	89.14	81.17	-	-	0.709226	4.24e-30	up	0.226956	0.000466054	-
Ndam_i1_LQ_Ndam_c4063/f1p0/1815	-	64.2	55.74	68.93	38.23	-	-	0.580627	4.24e-30	-	0.940084	2.66e-64	up
Ndam_TRINITY_DN41067_c0_g1_i3	-	2.37	6.17	0.38	0.15	-	Part II	-3.51418	4.4e-30	down	0.76491	0.131965	-
Ndam_i1_LQ_Ndam_c31768/f1p0/1016	-	94.91	59.87	82.3	66.63	-	-	0.734663	5.19e-30	up	0.395849	1.01e-09	-
Ndam_TRINITY_DN205_c0_g1_i1	-	4.84	23.56	0.11	0	-	Part II	-5.58897	5.37e-30	down	0.0929828	0.736754	-
Ndam_TRINITY_DN39476_c0_g1_i1	-	6.1	9.25	1.05	0.92	-	Part II	-2.75067	5.62e-30	down	0.22139	0.668221	-
Ndam_i1_HQ_Ndam_c2542/f4p0/1602	bHLH	39.44	41.87	17.86	21.6	-	-	-0.951223	5.76e-30	down	-0.181213	0.104721	-
Ndam_i0_HQ_Ndam_c11573/f2p0/1002	-	17.36	196.87	110.15	66.26	-	Part II	-0.562416	6.49e-30	-	0.821548	1.09e-45	up
Ndam_i0_LQ_Ndam_c8814/f1p2/965	-	230.99	165.9	194.66	172.52	-	-	0.506008	6.5e-30	-	0.266708	8.23e-10	-
Ndam_TRINITY_DN34320_c0_g1_i2	-	9.93	10.98	22.69	11.1	-	Part III	1.31518	6.56e-30	up	1.10571	5.96e-21	up
Ndam_TRINITY_DN40685_c1_g1_i8	-	25.45	29.59	58.94	46.15	-	-	1.26906	7.58e-30	up	0.439325	3.79e-05	-
Ndam_i1_LQ_Ndam_c11879/f1p0/1557	-	30.94	64.74	81.66	86.07	-	-	0.610554	7.58e-30	up	0.01679	0.844524	-
Ndam_TRINITY_DN46936_c0_g1_i1	-	13.69	18.28	7.69	15.5	-	-	-0.971589	8.88e-30	down	-0.907504	3.75e-25	down
Ndam_TRINITY_DN40195_c0_g1_i3	-	55.2	48.49	80.12	63.2	-	-	0.998709	9.12e-30	up	0.429466	5.69e-07	-
Ndam_i1_HQ_Ndam_c2532/f2p0/1591	-	251.55	363.6	378.94	213.48	-	-	0.334387	9.18e-30	-	0.919092	7.82e-235	up
Ndam_TRINITY_DN43263_c1_g5_i2	-	19.71	24.27	36.52	24.11	-	Part III	0.862283	9.23e-30	up	0.685909	3.68e-19	up
Ndam_TRINITY_DN41851_c0_g1_i1	-	128.41	129.04	156.72	131.19	-	-	0.554642	9.44e-30	-	0.34743	6.49e-13	-
Ndam_i0_LQ_Ndam_c10845/f1p7/888	-	27.64	27.03	46.78	35.35	-	-	1.06238	1.16e-29	up	0.492806	9.99e-08	-
Ndam_i2_HQ_Ndam_c17790/f7p6/2501	-	24.57	28.05	12.44	12.9	-	-	-0.896636	1.25e-29	down	0.0380804	0.794295	-
Ndam_TRINITY_DN40226_c0_g1_i1	-	19.94	18.35	30.55	18.27	-	Part III	1.00599	1.36e-29	up	0.82174	3.67e-20	up
Ndam_i2_HQ_Ndam_c44444/f3p0/2068	-	14.36	15.12	0.92	1.02	-	-	-3.52251	1.45e-29	down	-0.0329193	0.949868	-
Ndam_i1_HQ_Ndam_c2482/f4p0/1429	-	72.85	62.18	78.88	74.5	-	-	0.616063	1.51e-29	up	0.17445	0.00204616	-
Ndam_TRINITY_DN48371_c1_g1_i3	-	0.99	3.3	0.27	1.23	-	Part II	-3.19768	1.52e-29	down	-1.7785	1.46e-08	down
Ndam_i2_HQ_Ndam_c196569/f6p3/2402	-	3.27	12.81	4.01	5.65	-	Part II	-1.38213	1.59e-29	down	-0.380739	0.0282471	-
Ndam_i2_HQ_Ndam_c90015/f2p1/2820	-	5.92	5.19	0.82	0.72	-	-	-2.31478	1.78e-29	down	0.251124	0.551255	-
Ndam_i1_LQ_Ndam_c3829/f1p0/1916	-	22.8	9.1	1.75	1.93	-	Part I	-2.06773	1.82e-29	down	-0.0408744	0.919607	-
Ndam_i1_HQ_Ndam_c15912/f15p0/1762	-	18.06	54.59	26.95	44.52	-	-	-0.743295	1.86e-29	down	-0.629261	2.3e-20	down
Ndam_i2_HQ_Ndam_c1657/f15p11/2922	-	16.8	27.38	13.06	17.72	-	Part II	-0.790187	1.91e-29	down	-0.344099	2e-05	-
Ndam_i1_LQ_Ndam_c10457/f1p5/1473	-	110.65	86.42	104.51	91.78	-	-	0.550401	1.94e-29	-	0.27887	2.17e-09	-
Ndam_i4_LQ_Ndam_c2839/f1p15/4148	-	5.53	13.88	5.58	8.24	-	Part II	-1.0398	1.95e-29	down	-0.467792	2.05e-05	-
Ndam_TRINITY_DN45325_c0_g3_i1	-	3.07	2.68	16.51	12.08	-	-	2.79625	2.06e-29	up	0.517919	0.0072393	-
Ndam_TRINITY_DN42552_c3_g2_i1	-	61.51	50.44	72.29	72.81	-	-	0.794423	2.07e-29	up	0.0811517	0.293368	-
Ndam_i0_LQ_Ndam_c14336/f1p9/567	-	830.38	3402.67	3677.92	3835.12	-	-	0.38737	2.07e-29	-	0.0322011	0.245928	-
Ndam_TRINITY_DN44405_c2_g3_i1	-	72.95	71.56	89.2	66.09	-	-	0.591658	2.15e-29	up	0.524627	1.39e-21	-
Ndam_TRINITY_DN40096_c0_g1_i4	-	65.06	65.18	86.61	68.8	-	-	0.685555	2.33e-29	up	0.42297	3.68e-12	-
Ndam_i1_HQ_Ndam_c27612/f2p5/1941	-	15.26	15.52	25.28	29.67	-	-	0.977213	2.48e-29	up	-0.135581	0.13842	-
Ndam_i2_HQ_Ndam_c91992/f2p3/2514	-	4.6	12.7	4.13	6.88	-	Part II	-1.33715	2.5e-29	down	-0.62793	1.38e-05	down
Ndam_i2_LQ_Ndam_c162026/f1p36/2615	-	114.98	134.25	58.12	97.79	-	-	-0.930314	2.88e-29	down	-0.658235	1.8e-52	down
Ndam_i1_HQ_Ndam_c30192/f34p0/1504	-	496.62	716.2	734.26	655.38	-	-	0.310373	3.05e-29	-	0.25646	1.22e-32	-
Ndam_TRINITY_DN41711_c0_g1_i2	-	37.02	40.92	54.02	55.22	-	-	0.674467	3.53e-29	up	0.062159	0.40773	-
Ndam_TRINITY_DN42847_c2_g1_i1	-	0.04	0.41	6.36	0.21	Part III	Part III	3.90897	3.58e-29	up	3.81134	6.29e-31	up
Ndam_TRINITY_DN41571_c7_g2_i3	-	1.66	3.59	9.93	16.34	-	Part IV	1.7187	3.77e-29	up	-0.618551	4.15e-08	down
Ndam_i2_LQ_Ndam_c231444/f1p3/2552	-	1.8	7.78	1.6	3.62	-	Part II	-1.9658	3.77e-29	down	-1.01181	1.36e-06	down
Ndam_i2_HQ_Ndam_c234209/f3p3/2080	MYB	43.27	34.47	15.34	14.69	-	-	-0.887157	3.8e-29	down	0.153016	0.188546	-
Ndam_i9_LQ_Ndam_c44/f1p0/9035	AP2	0.84	1.11	0.08	0.18	Part II	-	-3.28925	3.81e-29	down	-0.763163	0.079096	-
Ndam_i1_LQ_Ndam_c20093/f1p0/1902	-	114.82	91.7	51.69	57.61	-	-	-0.552261	3.94e-29	-	-0.0651325	0.346381	-
Ndam_i1_LQ_Ndam_c9642/f1p24/1844	-	11	11.1	19.46	16.28	-	-	1.0819	4.34e-29	up	0.343582	0.000557979	-
Ndam_i1_LQ_Ndam_c14704/f1p3/1266	-	57.26	60.29	78.69	92.39	-	-	0.658747	4.39e-29	up	-0.137408	0.0257024	-
Ndam_i3_LQ_Ndam_c73392/f1p22/3398	-	28.09	29.65	14.98	16.5	-	-	-0.710183	4.5e-29	down	-0.046294	0.651292	-
Ndam_TRINITY_DN47781_c1_g4_i1	-	130.3	15.96	3.08	0.37	-	Part I	-2.05979	4.61e-29	down	2.36533	5.45e-11	up
Ndam_TRINITY_DN44907_c0_g1_i2	-	16.85	14.79	23.68	17.23	-	-	0.954774	4.68e-29	up	0.547081	2.78e-11	-
Ndam_TRINITY_DN42456_c1_g2_i1	-	37.77	51.82	11.88	1.71	-	-	-1.8149	5.02e-29	down	2.40998	1.09e-14	up
Ndam_i1_LQ_Ndam_c17942/f1p0/1634	bZIP	24.23	31.43	43.85	37.14	-	-	0.752012	5.13e-29	up	0.330984	1.23e-06	-
Ndam_TRINITY_DN37591_c0_g1_i1	-	12.1	12.39	1.15	0.35	-	-	-3.02801	5.58e-29	down	1.08803	0.018812	up
Ndam_i1_LQ_Ndam_c11395/f1p0/1772	-	31.59	15.47	4.59	19.7	-	Part I	-1.46015	5.58e-29	down	-1.96184	1.19e-56	down
Ndam_i2_HQ_Ndam_c243389/f3p79/2852	-	333.97	329.13	212.53	232.9	-	-	-0.356219	6.01e-29	-	-0.0396166	0.19885	-
Ndam_TRINITY_DN31431_c0_g1_i1	-	2.87	14.16	0.43	0.24	-	Part II	-4.26764	6.73e-29	down	0.343677	0.548673	-
Ndam_i5_LQ_Ndam_c2045/f1p0/5352	-	60.29	55.45	32.44	37.4	-	-	-0.498746	7.16e-29	-	-0.112382	0.0116413	-
Ndam_i1_LQ_Ndam_c23093/f1p0/1788	-	9.78	6.02	13.82	5.08	-	-	1.46015	7.2e-29	up	1.49633	6.17e-30	up
Ndam_TRINITY_DN46600_c2_g2_i3	-	28.38	36.4	17.7	8.3	-	-	-0.762696	7.24e-29	down	1.1722	1.44e-31	up
Ndam_i1_LQ_Ndam_c4251/f1p0/1877	-	24.91	36.48	47.76	31.66	-	-	0.662749	8e-29	up	0.683797	2.31e-28	up
Ndam_i2_LQ_Ndam_c160192/f1p5/2780	-	25.09	32	40.02	46.87	-	-	0.597796	8.79e-29	up	-0.13524	0.0119061	-
Ndam_TRINITY_DN39551_c0_g1_i1	-	2.74	9.73	1.43	0.68	-	Part II	-2.43797	9.2e-29	down	0.909485	0.0202466	up
Ndam_i4_LQ_Ndam_c4779/f1p8/4161	-	1.64	2.35	0.01	1.12	-	-	-5.713	9.6e-29	down	-0.136662	NA	-
Ndam_TRINITY_DN40445_c1_g1_i3	-	19.13	14.56	25.82	17.81	-	-	1.09921	1.11e-28	up	0.620957	9.83e-11	up
Ndam_i2_LQ_Ndam_c26260/f1p7/2727	-	4.31	3.32	7.69	5.72	-	-	1.47173	1.13e-28	up	0.508289	5.38e-05	-
Ndam_i1_LQ_Ndam_c13519/f1p0/1594	-	28.85	31.82	44.44	39.06	-	-	0.756596	1.22e-28	up	0.277947	6.45e-05	-
Ndam_i3_HQ_Ndam_c15403/f2p0/3029	-	15.3	17.17	6.96	12.47	-	-	-1.0199	1.25e-28	down	-0.734027	1.91e-12	down
Ndam_TRINITY_DN42316_c3_g1_i2	-	29.59	31.44	46.91	38.38	-	-	0.85273	1.29e-28	up	0.38148	5.36e-07	-
Ndam_i2_LQ_Ndam_c24386/f1p2/2586	-	6.78	5.31	0.84	0.65	-	-	-2.31444	1.29e-28	down	0.403693	0.310673	-
Ndam_TRINITY_DN42219_c0_g1_i1	-	38.95	39.63	58.99	55.85	-	-	0.846043	1.33e-28	up	0.168968	0.0430406	-
Ndam_TRINITY_DN32966_c0_g1_i2	-	53.27	59.83	21.85	14.83	-	-	-1.169	1.4e-28	down	0.629652	3.86e-05	up
Ndam_i1_HQ_Ndam_c6537/f3p11/2000	-	3.73	4.92	11.2	2.8	-	Part III	1.44173	1.43e-28	up	2.02055	4.45e-43	up
Ndam_i1_HQ_Ndam_c30363/f7p0/1935	-	170.33	189.03	118.36	135.66	-	-	-0.400284	1.44e-28	-	-0.10414	0.00907926	-
Ndam_TRINITY_DN47271_c0_g1_i2	-	23.83	36.21	17.29	22.14	-	Part II	-0.792455	1.45e-28	down	-0.263245	0.00221448	-
Ndam_TRINITY_DN41539_c0_g1_i4	-	12.31	12.48	21.02	21.72	-	-	1.01947	1.48e-28	up	0.043648	0.718146	-
Ndam_TRINITY_DN39830_c0_g1_i1	-	20.78	11.75	21.56	16.08	-	-	1.15065	1.76e-28	up	0.510985	2.76e-07	-
Ndam_i0_LQ_Ndam_c12622/f3p10/489	-	160.12	172.56	225.65	159.73	-	-	0.659836	1.77e-28	up	0.587522	1.7e-21	up
Ndam_i1_HQ_Ndam_c27504/f3p0/1231	-	181.27	195.75	217.49	180.29	-	-	0.427651	1.77e-28	-	0.36202	2.22e-23	-
Ndam_TRINITY_DN46899_c1_g1_i12	-	19.78	13.92	28.14	16.75	-	-	1.28157	1.78e-28	up	0.829683	2.08e-13	up
Ndam_i2_LQ_Ndam_c19255/f1p3/2341	-	0.13	0.67	3.91	3.06	-	-	2.7204	1.78e-28	up	0.424744	0.0332644	-
Ndam_i2_HQ_Ndam_c2481/f19p10/2451	-	17.56	18.85	27.52	25.27	-	-	0.815957	1.8e-28	up	0.211867	0.00401909	-
Ndam_i3_HQ_Ndam_c49827/f16p0/3130	-	9.39	11.36	17.2	13.14	-	-	0.866569	1.81e-28	up	0.476627	3.51e-10	-
Ndam_i1_LQ_Ndam_c25114/f1p0/1282	-	49.55	51.01	68.55	57.35	-	-	0.699233	1.89e-28	up	0.348231	6.87e-08	-
Ndam_TRINITY_DN41810_c0_g2_i1	-	3.54	1.7	7.21	5.04	-	-	2.30948	1.97e-28	up	0.583401	0.000817995	-
Ndam_i6_LQ_Ndam_c357/f1p0/6553	-	20.68	20.28	24.4	21.9	-	-	0.539965	1.97e-28	-	0.247459	7.39e-08	-
Ndam_TRINITY_DN47865_c2_g1_i2	-	12.84	13.03	23.88	17.2	-	-	1.14114	2.02e-28	up	0.55833	3.08e-08	-
Ndam_i2_HQ_Ndam_c9772/f3p3/2859	-	6.01	11.98	4.17	4.58	-	Part II	-1.2431	2.45e-28	down	-0.0448965	0.842965	-
Ndam_i2_HQ_Ndam_c221322/f13p27/2608	-	32.62	27.64	12.55	4.39	-	-	-0.860216	2.48e-28	down	1.573	1.59e-40	up
Ndam_i5_HQ_Ndam_c2714/f8p7/5999	-	22.59	24.46	13	18.74	-	-	-0.637741	2.52e-28	down	-0.434177	1.91e-14	-
Ndam_TRINITY_DN41789_c5_g1_i3	-	4.9	6.07	14.47	11.8	-	-	1.51111	2.54e-28	up	0.377313	0.00429402	-
Ndam_i1_LQ_Ndam_c1448/f3p0/1798	-	14.63	16.63	27.03	20.54	-	-	0.969704	2.54e-28	up	0.48288	2.01e-08	-
Ndam_TRINITY_DN40982_c1_g3_i2	-	0.16	3.74	18.76	3.71	-	Part III	2.51037	2.56e-28	up	2.24972	1.91e-24	up
Ndam_i2_HQ_Ndam_c27098/f2p1/2841	-	7.8	3.67	8.05	6.28	-	-	1.38714	2.59e-28	up	0.442746	0.000250657	-
Ndam_TRINITY_DN47904_c0_g1_i13	-	0.07	12.67	0	0	Part II	Part II	-5.89862	2.77e-28	down	NA	NA	-
Ndam_i2_HQ_Ndam_c99613/f3p24/2722	-	104.68	130.23	79.09	95.39	-	-	-0.443708	2.85e-28	-	-0.176847	9.78e-06	-
Ndam_i2_LQ_Ndam_c185467/f1p1/2701	-	1.1	5.38	0.87	0.5	-	Part II	-2.28204	2.89e-28	down	0.73587	0.0477783	up
Ndam_i0_LQ_Ndam_c7746/f1p2/694	-	30.93	23.66	48.05	33.56	-	-	1.29369	2.92e-28	up	0.601158	1.41e-08	up
Ndam_i1_LQ_Ndam_c11923/f1p0/1856	G2-like	29.51	7.11	1.02	0.82	-	Part I	-2.44835	3.05e-28	down	0.341508	0.434924	-
Ndam_TRINITY_DN46295_c0_g6_i1	-	0.71	5.91	14.8	6.23	-	Part III	1.57898	3.19e-28	up	1.28913	6.73e-18	up
Ndam_TRINITY_DN46390_c0_g2_i2	-	13.63	21.15	40.72	29.01	-	-	1.21524	3.24e-28	up	0.57413	7.72e-08	-
Ndam_i2_LQ_Ndam_c57703/f1p4/2254	-	39.45	35.55	45.04	38.04	-	-	0.616277	3.56e-28	up	0.335471	3.1e-09	-
Ndam_TRINITY_DN47129_c0_g1_i5	-	8.93	9.64	4.04	6.27	-	-	-0.975058	4.01e-28	down	-0.531043	7.7e-08	-
Ndam_TRINITY_DN42891_c0_g2_i3	-	18.45	22.43	35.95	27.35	-	-	0.949349	4.13e-28	up	0.483465	4.82e-09	-
Ndam_i4_HQ_Ndam_c11377/f8p3/4511	-	16.3	19.95	9.65	14.27	-	-	-0.771422	4.27e-28	down	-0.467321	2.17e-10	-
Ndam_TRINITY_DN47864_c2_g3_i1	-	45.98	171.96	69.01	79.46	-	Part II	-1.03956	4.28e-28	down	-0.108862	0.482007	-
Ndam_i1_HQ_Ndam_c2044/f3p0/1603	-	113.63	78.28	41.86	31.13	-	-	-0.627132	4.43e-28	down	0.51649	1.17e-13	-
Ndam_i2_HQ_Ndam_c86147/f35p5/2063	-	24.59	31.38	41.31	44.33	-	-	0.669137	4.49e-28	up	-0.00888824	0.922004	-
Ndam_i1_LQ_Ndam_c17627/f2p0/1826	AP2	7.55	18.31	28.05	24.69	-	-	0.888486	4.81e-28	up	0.277073	0.00226271	-
Ndam_TRINITY_DN47353_c0_g1_i3	-	4.29	6.12	2.16	3.8	-	-	-1.2232	4.97e-28	down	-0.708992	2.69e-09	down
Ndam_i2_HQ_Ndam_c241391/f12p1/2699	-	2.69	11.04	3.61	5.87	-	Part II	-1.32755	5.03e-28	down	-0.594966	6.45e-05	down
Ndam_i0_LQ_Ndam_c15340/f1p0/551	-	130.68	675.8	416.29	325.01	-	Part II	-0.424481	5.41e-28	-	0.447396	4.38e-27	-
Ndam_i2_HQ_Ndam_c66659/f35p13/2170	-	53.93	68.55	37.46	47.09	-	-	-0.595405	5.42e-28	down	-0.234328	0.000194032	-
Ndam_i2_HQ_Ndam_c1712/f16p8/2907	-	24.94	21.46	28.64	33.4	-	-	0.689311	5.63e-28	up	-0.127783	0.0480584	-
Ndam_TRINITY_DN45444_c2_g3_i1	-	82.26	84.83	106.68	89.37	-	-	0.60475	5.8e-28	up	0.34484	5.26e-10	-
Ndam_TRINITY_DN45604_c0_g1_i1	-	35.67	32.95	45.55	39.97	-	-	0.744062	6e-28	up	0.281119	2.12e-05	-
Ndam_TRINITY_DN44335_c0_g1_i5	-	48.87	58.81	69.64	92.83	-	-	0.519375	6.19e-28	-	-0.321915	2.49e-14	-
Ndam_i0_LQ_Ndam_c21397/f1p0/622	-	58.24	76.78	111.17	90.05	-	-	0.803579	6.69e-28	up	0.392556	6.25e-08	-
Ndam_i3_LQ_Ndam_c12085/f1p0/3289	-	2.73	3.87	0.57	0.22	-	-	-2.42117	7.05e-28	down	1.09353	0.00554745	up
Ndam_TRINITY_DN48264_c1_g1_i4	-	34.41	37.91	21.98	27.9	-	-	-0.512378	7.19e-28	-	-0.252096	1.86e-07	-
Ndam_i1_LQ_Ndam_c5451/f1p3/1526	-	12.54	34.02	46.87	24.86	-	-	0.734488	7.43e-28	up	1.00146	4.67e-43	up
Ndam_TRINITY_DN43762_c0_g1_i2	-	7.38	9.9	18.95	18.28	-	-	1.20516	8.27e-28	up	0.139918	0.248733	-
Ndam_i2_LQ_Ndam_c64662/f1p7/1981	-	61.39	53.76	66.14	60.01	-	-	0.572234	8.94e-28	-	0.23125	1.17e-05	-
Ndam_i1_LQ_Ndam_c3688/f1p7/1839	-	33.86	111.11	123.91	44.14	-	-	0.431993	9.4e-28	-	1.57724	1.79e-249	up
Ndam_TRINITY_DN42552_c1_g1_i2	-	9.67	13.76	21.98	20.59	-	-	0.944517	1.04e-27	up	0.186984	0.0417805	-
Ndam_i1_HQ_Ndam_c2502/f3p3/1958	-	3.67	17.91	6.34	8.99	-	Part II	-1.21287	1.07e-27	down	-0.400144	0.00703218	-
Ndam_i2_HQ_Ndam_c13809/f2p2/2308	Trihelix	47.41	4.29	0.33	0.04	-	Part I	-3.21976	1.08e-27	down	1.39882	0.00238406	up
Ndam_i2_HQ_Ndam_c21772/f4p8/2858	-	50.25	55.54	31.4	52.86	-	-	-0.546995	1.09e-27	-	-0.657289	2.97e-40	down
Ndam_i2_HQ_Ndam_c1146/f49p14/2243	-	34.42	47.47	57.63	49.45	-	-	0.555217	1.18e-27	-	0.313381	4.46e-09	-
Ndam_TRINITY_DN46542_c1_g1_i4	-	49.48	15.46	4.1	4.36	-	Part I	-1.61404	1.25e-27	down	0.0102792	0.974619	-
Ndam_i1_LQ_Ndam_c14702/f1p1/1255	-	17	25.11	39.07	29.28	-	-	0.909218	1.28e-27	up	0.506325	3.84e-09	-
Ndam_TRINITY_DN47308_c0_g1_i12	-	14.27	15.63	25.34	26.96	-	-	0.968711	1.32e-27	up	0.00340924	0.978857	-
Ndam_i3_HQ_Ndam_c1106/f34p0/3833	-	11.11	11.52	4.65	8.52	-	-	-1.02892	1.35e-27	down	-0.768252	8.92e-14	down
Ndam_TRINITY_DN42995_c0_g1_i3	-	9.38	10.25	17.95	19.06	-	-	1.07716	1.49e-27	up	0.00619038	0.965537	-
Ndam_i3_HQ_Ndam_c82981/f4p0/3277	-	6.6	10.73	3.79	3.12	-	Part II	-1.21992	1.5e-27	down	0.367637	0.0309817	-
Ndam_i2_HQ_Ndam_c1636/f46p12/2469	-	22.84	32.44	15.45	22	-	-	-0.792211	1.54e-27	down	-0.411822	9.81e-07	-
Ndam_i3_LQ_Ndam_c12985/f1p59/3906	-	2.75	2.11	4.99	3	-	Part III	1.51049	1.54e-27	up	0.811363	1.29e-09	up
Ndam_TRINITY_DN40404_c0_g1_i1	-	19.42	40.74	54.93	29.23	-	-	0.704992	1.55e-27	up	0.994103	7.79e-47	up
Ndam_i1_LQ_Ndam_c21202/f1p2/1852	-	19.65	18.99	6	6.37	-	-	-1.37218	1.74e-27	down	0.0119897	0.965537	-
Ndam_i2_HQ_Ndam_c239401/f5p2/2165	-	46.86	12.28	3.74	3.05	-	Part I	-1.42427	1.79e-27	down	0.373317	0.104412	-
Ndam_i2_LQ_Ndam_c29944/f1p1/2090	-	6.67	7.06	13.45	8.19	-	Part III	1.19904	1.81e-27	up	0.797566	2.99e-13	up
Ndam_TRINITY_DN47090_c0_g2_i12	-	46.42	43.71	22.08	28.89	-	-	-0.711059	1.82e-27	down	-0.293611	3.58e-05	-
Ndam_i1_LQ_Ndam_c24564/f1p0/1816	-	8.77	6.95	0.91	1.11	-	-	-2.57152	1.82e-27	down	-0.154115	0.755022	-
Ndam_i1_LQ_Ndam_c22964/f1p8/1511	-	24.08	28.15	40.45	29.62	-	-	0.796892	2e-27	up	0.538385	1.92e-13	-
Ndam_i1_LQ_Ndam_c28514/f1p0/1085	-	38.47	36.08	53.29	47.42	-	-	0.836312	2e-27	up	0.25856	0.000963999	-
Ndam_TRINITY_DN45652_c1_g2_i3	-	12.76	27.28	11.55	13.96	-	Part II	-0.961716	2.13e-27	down	-0.176314	0.172326	-
Ndam_TRINITY_DN41098_c0_g2_i1	MYB	33.56	22.61	34.93	32.62	-	-	0.895747	2.21e-27	up	0.187166	0.0334468	-
Ndam_TRINITY_DN40489_c0_g1_i1	-	21.11	15.6	25.55	37.34	-	-	0.985585	2.26e-27	up	-0.452035	4.67e-09	-
Ndam_i1_LQ_Ndam_c11406/f1p0/1965	-	1.37	2.47	7.48	6.62	-	-	1.84371	2.27e-27	up	0.261531	0.162785	-
Ndam_i2_LQ_Ndam_c59315/f1p2/2148	-	7.46	24.39	10.07	17.25	-	-	-0.999746	2.36e-27	down	-0.675909	1.22e-11	down
Ndam_i3_HQ_Ndam_c2605/f3p14/3226	-	38.03	40.39	48.05	40.67	-	-	0.525434	2.46e-27	-	0.332841	4.01e-12	-
Ndam_TRINITY_DN43001_c0_g1_i3	-	7.78	9.98	19.37	15.14	-	-	1.22254	2.55e-27	up	0.441288	6.55e-05	-
Ndam_TRINITY_DN43146_c0_g2_i2	-	8.49	9.23	17.47	17.12	-	-	1.1889	2.66e-27	up	0.117902	0.356816	-
Ndam_TRINITY_DN46075_c2_g3_i1	-	80.98	95.15	118.51	91.74	-	-	0.593202	2.66e-27	up	0.461484	9.91e-21	-
Ndam_i2_HQ_Ndam_c2575/f3p4/2895	ARF	31.58	24.46	31.37	17.65	-	-	0.63229	2.72e-27	up	0.913319	3.19e-45	up
Ndam_i1_LQ_Ndam_c12385/f1p0/1730	AP2	32.34	29.55	12.56	16.86	-	-	-0.953684	2.93e-27	down	-0.32702	0.00410376	-
Ndam_TRINITY_DN41446_c0_g1_i1	-	6.05	7.96	16.87	12.44	-	-	1.33961	3.17e-27	up	0.525089	8.53e-06	-
Ndam_i4_LQ_Ndam_c2572/f1p0/4105	-	12.7	29.95	16.31	25.96	-	-	-0.600833	3.38e-27	down	-0.575178	1.86e-24	-
Ndam_TRINITY_DN37599_c0_g2_i1	-	36.06	16.55	47.72	13.66	-	-	1.78287	3.45e-27	up	1.81403	9.56e-26	up
Ndam_i2_HQ_Ndam_c85721/f5p8/2605	-	22.69	20.01	27.88	29.06	-	-	0.751896	3.65e-27	up	0.0330576	0.714123	-
Ndam_TRINITY_DN40931_c1_g7_i1	-	13.53	13.7	23.8	17.27	-	-	1.06832	3.96e-27	up	0.550568	3.57e-08	-
Ndam_i3_HQ_Ndam_c64792/f5p0/3641	-	6.9	11.24	4.35	8.08	-	-	-1.0892	4.03e-27	down	-0.785347	2.52e-12	down
Ndam_i1_HQ_Ndam_c14178/f2p5/2036	-	14.3	18.24	27.44	25.6	-	-	0.856521	4.69e-27	up	0.191566	0.0212191	-
Ndam_i1_LQ_Ndam_c26190/f1p0/1293	-	53.57	61.41	79.45	72.51	-	-	0.643155	4.76e-27	up	0.222425	0.00014433	-
Ndam_TRINITY_DN28863_c0_g1_i1	-	37.28	29.99	4.71	0.53	-	-	-2.33032	4.89e-27	down	2.19541	2.92e-08	up
Ndam_i2_HQ_Ndam_c113808/f2p15/2582	-	5.94	9.82	16.24	25.11	-	Part IV	0.9924	5.04e-27	up	-0.532519	2.6e-13	-
Ndam_i1_LQ_Ndam_c9472/f1p6/2022	-	16.07	12.05	20.08	19.52	-	-	1.00859	5.37e-27	up	0.129621	0.225503	-
Ndam_i0_LQ_Ndam_c10064/f1p6/949	-	4.56	4.83	15.7	9.61	-	Part III	1.93954	5.39e-27	up	0.769321	3e-06	up
Ndam_i3_HQ_Ndam_c31923/f8p0/3143	-	9.64	13.87	5.47	12.39	-	-	-1.06456	5.7e-27	down	-1.07246	9.06e-27	down
Ndam_i1_LQ_Ndam_c27748/f1p9/1143	-	60.86	116.92	139.26	211.11	-	Part IV	0.524723	5.88e-27	-	-0.507284	5.07e-34	-
Ndam_i1_HQ_Ndam_c29738/f35p0/2018	-	143.82	118.88	71.44	71.28	-	-	-0.459027	5.95e-27	-	0.0946776	0.0764449	-
Ndam_i1_LQ_Ndam_c27702/f1p0/1152	-	27.78	26.67	41.96	35.94	-	-	0.925155	6.1e-27	up	0.310221	0.000485773	-
Ndam_i5_LQ_Ndam_c2000/f1p0/5644	-	17.08	13.36	6.25	9.42	-	-	-0.825205	6.15e-27	down	-0.499114	5.46e-10	-
Ndam_i2_LQ_Ndam_c124677/f1p2/1801	-	10.1	32.14	13.89	17.85	-	Part II	-0.934367	6.28e-27	down	-0.266805	0.0176245	-
Ndam_i2_LQ_Ndam_c178428/f1p8/2327	-	18.73	33.87	16.5	22.84	-	-	-0.760801	6.41e-27	down	-0.373212	1.87e-05	-
Ndam_i1_LQ_Ndam_c12545/f1p0/1532	-	28.87	30.01	42.17	38.7	-	-	0.763493	6.78e-27	up	0.215976	0.00419051	-
Ndam_TRINITY_DN43827_c2_g1_i5	-	5.31	19.41	2.17	2.81	-	Part II	-2.78531	7.02e-27	down	-0.222814	0.65745	-
Ndam_i1_LQ_Ndam_c18306/f1p0/1725	-	50.67	44.65	59.56	61.02	-	-	0.689831	7.12e-27	up	0.0568633	0.497039	-
Ndam_i1_LQ_Ndam_c12316/f1p8/1956	-	29.68	28.22	38.4	37.06	-	-	0.718463	7.57e-27	up	0.143483	0.0561577	-
Ndam_i2_LQ_Ndam_c37330/f1p1/2226	-	25.04	21.54	29.79	25.12	-	-	0.739452	7.99e-27	up	0.336617	1.19e-06	-
Ndam_TRINITY_DN39128_c0_g1_i2	-	57.02	64.06	93.81	80.01	-	-	0.82409	8.11e-27	up	0.318847	5.04e-05	-
Ndam_i0_LQ_Ndam_c3988/f1p16/522	-	121.15	49.49	87.95	118.22	-	-	1.10059	8.37e-27	up	-0.327278	0.000350891	-
Ndam_TRINITY_DN45449_c0_g1_i3	-	97.01	33.06	66.86	52.07	-	-	1.29017	8.41e-27	up	0.445885	0.000112764	-
Ndam_TRINITY_DN45445_c1_g1_i2	-	1.39	7.06	22.9	18.63	-	-	1.92149	8.77e-27	up	0.375569	0.0154758	-
Ndam_i1_LQ_Ndam_c20204/f1p0/1862	-	28.03	15.23	0.26	6.86	-	Part I	-4.81528	8.88e-27	down	-0.642357	NA	-
Ndam_i4_HQ_Ndam_c11317/f18p14/4275	-	40.68	41.31	46.47	53.86	-	-	0.443485	8.98e-27	-	-0.120732	0.00374162	-
Ndam_TRINITY_DN41816_c2_g1_i1	-	0	0.1	3.92	2.92	-	-	4.67826	9.21e-27	up	0.477107	0.063773	-
Ndam_TRINITY_DN45841_c0_g1_i3	-	97.28	23.06	4.03	2.5	-	Part I	-2.19312	9.69e-27	down	0.639943	0.0815166	-
Ndam_TRINITY_DN41915_c0_g1_i1	-	23.11	25.96	42.2	38.93	-	-	0.98	9.79e-27	up	0.207852	0.016821	-
Ndam_i2_HQ_Ndam_c52696/f5p1/2728	-	3.66	6.77	1.53	2.5	-	Part II	-1.84568	1.16e-26	down	-0.574716	0.0188692	-
Ndam_TRINITY_DN48302_c0_g1_i3	-	19.49	21.91	11.65	16.4	-	-	-0.636449	1.25e-26	down	-0.400057	4.84e-12	-
Ndam_i2_LQ_Ndam_c160130/f1p12/2575	-	47.03	52.12	28.41	63.89	-	-	-0.600134	1.37e-26	down	-1.07248	8.86e-93	down
Ndam_i3_LQ_Ndam_c75042/f1p11/3474	-	0.62	3.71	0.56	0.38	Part II	Part II	-2.38113	1.57e-26	down	0.532609	0.201818	-
Ndam_TRINITY_DN40078_c0_g1_i4	-	229.17	192.29	225.52	199.02	-	-	0.505879	1.58e-26	-	0.273482	7.75e-10	-
Ndam_TRINITY_DN41216_c0_g1_i2	-	10.49	7.13	20.37	9.76	-	Part III	1.77216	1.66e-26	up	1.11529	1.73e-13	up
Ndam_i2_LQ_Ndam_c154934/f1p2/2979	-	3.54	2.93	0.17	0.27	-	-	-3.50267	1.85e-26	down	-0.318708	0.582717	-
Ndam_i3_LQ_Ndam_c54926/f1p19/3375	-	27.79	27.66	13.88	19.4	-	-	-0.720155	1.96e-26	down	-0.388301	5.13e-07	-
Ndam_TRINITY_DN45132_c3_g1_i2	-	244.23	83.33	41.16	38.91	-	Part I	-0.740723	1.99e-26	down	0.170496	0.0878456	-
Ndam_i1_HQ_Ndam_c29755/f28p0/2010	-	49.9	39.49	19.37	10.96	-	-	-0.748858	2.04e-26	down	0.901967	2.95e-21	up
Ndam_TRINITY_DN38937_c0_g1_i3	-	8.7	10.61	25.21	22.54	-	-	1.51179	2.09e-26	up	0.245206	0.115067	-
Ndam_i1_HQ_Ndam_c8163/f2p16/1909	-	50.33	48.2	24.55	38.73	-	-	-0.696805	2.09e-26	down	-0.563237	6.64e-16	-
Ndam_i1_LQ_Ndam_c21596/f1p2/1952	-	588.93	1078.71	744.31	385.66	-	-	-0.26032	2.13e-26	-	1.04066	2.04e-306	up
Ndam_i1_HQ_Ndam_c29632/f3p3/1371	-	226.08	196.12	212.01	181.39	-	-	0.386956	2.33e-26	-	0.3163	1.73e-19	-
Ndam_i1_HQ_Ndam_c5584/f2p16/1506	-	84.99	114.61	131.05	102.63	-	-	0.469136	2.35e-26	-	0.443292	1.29e-26	-
Ndam_i0_HQ_Ndam_c856/f7p0/679	-	168.66	288.35	165.14	181.9	-	Part II	-0.527679	2.37e-26	-	-0.0460566	0.532311	-
Ndam_TRINITY_DN48448_c3_g1_i1	-	545.35	1481.31	1568.82	2436.9	-	Part IV	0.357838	2.56e-26	-	-0.542392	2.73e-79	-
Ndam_TRINITY_DN41252_c1_g2_i2	-	14.82	51.02	16.31	20.88	-	Part II	-1.35408	2.61e-26	down	-0.256703	0.186158	-
Ndam_i1_HQ_Ndam_c29450/f4p17/1822	-	19.48	76.25	89.93	59.04	-	-	0.511529	2.62e-26	-	0.697046	1.46e-46	up
Ndam_i1_LQ_Ndam_c21889/f1p13/1733	-	156.48	157.71	169.91	129	-	-	0.382404	2.74e-26	-	0.489262	2.32e-44	-
Ndam_TRINITY_DN44155_c1_g2_i1	-	21.63	26.07	42.08	30.25	-	-	0.961171	2.93e-26	up	0.562537	5.37e-10	-
Ndam_i1_LQ_Ndam_c11542/f1p0/1768	-	28.33	7.97	1.35	1.3	-	Part I	-2.22806	2.93e-26	down	0.13138	0.767006	-
Ndam_TRINITY_DN38210_c2_g1_i1	-	24.92	29.42	47.33	45.37	-	-	0.956676	3.11e-26	up	0.149691	0.126087	-
Ndam_i2_LQ_Ndam_c40083/f2p4/2940	-	14.87	20.43	9.2	8.65	-	-	-0.87314	3.29e-26	down	0.177287	0.18141	-
Ndam_TRINITY_DN36144_c0_g1_i1	-	84.49	14.87	1.41	0.17	-	Part I	-2.9613	3.3e-26	down	1.54588	0.000616898	up
Ndam_i1_HQ_Ndam_c1736/f4p0/1933	-	173.15	301.02	190.62	210.95	-	-	-0.384744	3.49e-26	-	-0.0534194	0.130694	-
Ndam_i2_HQ_Ndam_c2526/f6p55/2957	-	44.19	38.76	18.88	31.49	-	-	-0.764327	3.9e-26	down	-0.643884	3.38e-25	down
Ndam_TRINITY_DN43636_c2_g1_i1	-	15.13	11.03	24.7	18.58	-	-	1.42008	4.06e-26	up	0.491022	0.000118066	-
Ndam_i2_HQ_Ndam_c42388/f2p48/2711	-	11.92	33.67	16.79	24.98	-	-	-0.730271	4.07e-26	down	-0.477643	5.68e-11	-
Ndam_i1_HQ_Ndam_c1521/f4p0/1963	-	23.1	28.08	37.62	31.7	-	-	0.694329	4.08e-26	up	0.33893	6.74e-07	-
Ndam_i2_HQ_Ndam_c34409/f2p7/2864	-	18.02	21.14	9.54	11.88	-	-	-0.874127	4.16e-26	down	-0.226196	0.0370072	-
Ndam_TRINITY_DN42784_c1_g3_i1	-	132.38	82.17	115.44	74.92	-	-	0.763604	4.24e-26	up	0.711845	1.93e-17	up
Ndam_TRINITY_DN47904_c0_g1_i5	-	5.56	8.36	0.32	0.1	-	Part II	-4.01557	4.33e-26	down	0.597484	0.228245	-
Ndam_i3_LQ_Ndam_c42031/f1p6/3442	-	33.09	44.37	71.28	53.94	-	-	0.953606	4.33e-26	up	0.490485	1.48e-10	-
Ndam_i1_LQ_Ndam_c18201/f1p1/1823	-	3.36	3.91	9.67	10.7	-	-	1.56219	4.36e-26	up	-0.0530083	0.773619	-
Ndam_i3_HQ_Ndam_c2604/f5p0/3720	-	12.87	9.76	3.38	3.91	-	-	-1.24556	4.97e-26	down	-0.112182	0.563016	-
Ndam_i1_HQ_Ndam_c2258/f5p0/1408	-	62.12	64.61	82.32	60.09	-	-	0.625386	5.48e-26	up	0.545082	2.05e-24	-
Ndam_TRINITY_DN45608_c0_g1_i2	-	0.27	8.5	0.07	0.15	Part II	Part II	-5.10706	5.51e-26	down	-0.183278	0.715327	-
Ndam_i1_HQ_Ndam_c29425/f11p0/1796	-	158.33	169.32	104.44	111.58	-	-	-0.422506	5.65e-26	-	-0.00265871	0.969074	-
Ndam_i0_LQ_Ndam_c10867/f1p0/867	-	44.97	56.97	82.36	77.61	-	-	0.799657	6.1e-26	up	0.175792	0.0263581	-
Ndam_TRINITY_DN43059_c1_g1_i1	WRKY	38.01	40.96	17.24	26.21	-	-	-0.967529	6.14e-26	down	-0.504035	2.95e-06	-
Ndam_i0_LQ_Ndam_c3832/f1p10/555	-	13.71	26.55	52.21	52.44	-	-	1.24367	6.16e-26	up	0.0870272	0.566349	-
Ndam_i4_HQ_Ndam_c11638/f2p2/4198	-	25.61	25.8	13.5	19.82	-	-	-0.660228	6.19e-26	down	-0.460186	4.47e-13	-
Ndam_TRINITY_DN38682_c0_g1_i2	-	13.68	13.95	27.72	21.84	-	-	1.25527	6.3e-26	up	0.431015	0.000183137	-
Ndam_i1_LQ_Ndam_c6928/f1p0/1446	-	52.2	92.54	275.82	174.27	-	Part III	1.81888	6.34e-26	up	0.743515	2.44e-13	up
Ndam_TRINITY_DN45300_c3_g8_i1	-	18.71	32.77	10.27	16.2	-	Part II	-1.38162	6.85e-26	down	-0.540611	0.00154073	-
Ndam_TRINITY_DN43850_c0_g2_i1	-	112.79	61.58	27.92	40.91	-	Part I	-0.861736	6.86e-26	down	-0.454229	1.25e-06	-
Ndam_i2_HQ_Ndam_c18127/f15p7/2769	-	1.61	2.84	0.03	0.02	-	Part II	-5.10527	6.94e-26	down	0.0536812	0.908891	-
Ndam_TRINITY_DN43778_c0_g3_i2	-	5.16	10.08	2.9	5.16	-	Part II	-1.50491	6.99e-26	down	-0.708229	6.7e-05	down
Ndam_i1_HQ_Ndam_c2032/f3p0/1550	-	2.46	2.65	8.66	5.54	-	Part III	1.93006	7.38e-26	up	0.708228	1.28e-05	up
Ndam_TRINITY_DN47855_c2_g2_i2	-	67.03	61.41	73.85	75.68	-	-	0.541537	8.02e-26	-	0.057385	0.369628	-
Ndam_i1_LQ_Ndam_c8127/f1p0/1541	-	70.74	77.87	91.73	69.83	-	-	0.510813	8.27e-26	-	0.484717	1.56e-23	-
Ndam_TRINITY_DN47197_c0_g1_i7	-	10.19	30.87	15.22	20.7	-	-	-0.74544	8.57e-26	down	-0.351452	3.05e-05	-
Ndam_i1_LQ_Ndam_c6222/f1p0/1756	-	33.28	59.93	30.23	42.85	-	-	-0.712679	9.09e-26	down	-0.406347	2.16e-08	-
Ndam_TRINITY_DN44374_c2_g3_i1	-	44.15	153.11	56.7	85.27	-	Part II	-1.14575	9.24e-26	down	-0.48277	0.000417116	-
Ndam_i1_HQ_Ndam_c30105/f4p9/1259	-	0.82	0.79	6.31	4.23	-	-	3.10366	9.59e-26	up	0.626027	0.00461089	up
Ndam_TRINITY_DN40539_c0_g1_i1	-	15.99	14.6	25.27	23.63	-	-	1.06062	1.06e-25	up	0.182897	0.0986526	-
Ndam_TRINITY_DN41253_c0_g1_i1	-	33.64	47.72	64.81	69.43	-	-	0.715692	1.13e-25	up	-0.00587528	0.954626	-
Ndam_i2_LQ_Ndam_c102350/f2p5/2090	-	0.35	1.51	5.55	5.19	-	-	2.0999	1.15e-25	up	0.185334	0.34855	-
Ndam_i5_HQ_Ndam_c98/f2p0/5838	-	19.1	26.51	14.57	22.66	-	-	-0.589733	1.15e-25	down	-0.543198	6.6e-25	-
Ndam_i1_LQ_Ndam_c8661/f1p0/1493	-	13.32	11.52	2.46	3.07	-	-	-1.9224	1.17e-25	down	-0.210242	0.535716	-
Ndam_i0_LQ_Ndam_c9850/f1p0/860	-	652.86	491.75	514.8	471.26	-	-	0.340684	1.3e-25	-	0.218835	1.12e-12	-
Ndam_i0_HQ_Ndam_c13159/f2p15/455	-	26.34	77.22	25.41	49.13	-	Part II	-1.31932	1.32e-25	down	-0.833529	6.33e-09	down
Ndam_TRINITY_DN42372_c0_g1_i3	-	38.72	31.04	58.43	37.31	-	Part III	1.179	1.33e-25	up	0.727187	2.05e-10	up
Ndam_i1_HQ_Ndam_c29847/f11p9/1744	-	119.22	163.48	100.22	110.14	-	-	-0.431678	1.48e-25	-	-0.0439396	0.41763	-
Ndam_i2_HQ_Ndam_c173498/f19p3/2419	-	41.86	32.59	40.88	41.76	-	-	0.600095	1.49e-25	up	0.0599626	0.404817	-
Ndam_TRINITY_DN42335_c1_g1_i2	-	26.22	30.24	43.43	37.71	-	-	0.797464	1.67e-25	up	0.294101	0.000166387	-
Ndam_TRINITY_DN48354_c4_g1_i5	-	29.99	28.79	42.99	32.59	-	-	0.851075	1.76e-25	up	0.489902	4.24e-09	-
Ndam_TRINITY_DN38673_c0_g1_i3	-	9.36	11.66	1.74	2.72	-	-	-2.39319	1.8e-25	down	-0.475052	0.199305	-
Ndam_TRINITY_DN38464_c0_g1_i2	MYB	13.56	9.09	0.28	0.59	-	-	-4.2154	1.84e-25	down	-0.489249	0.380099	-
Ndam_i2_HQ_Ndam_c128868/f77p18/2560	-	52.48	57.68	32.72	33.91	-	-	-0.541213	2.01e-25	-	0.0417531	0.609642	-
Ndam_i2_HQ_Ndam_c2996/f3p1/2350	-	8.68	7.24	13.03	12.38	-	-	1.11217	2.01e-25	up	0.162075	0.180855	-
Ndam_TRINITY_DN38529_c0_g1_i1	-	23.9	43.6	21.03	25.29	-	Part II	-0.771917	2.08e-25	down	-0.168724	0.0918044	-
Ndam_i3_LQ_Ndam_c53921/f1p2/3356	-	61.33	58.33	34.58	52.57	-	-	-0.47909	2.08e-25	-	-0.510117	4.15e-30	-
Ndam_i2_LQ_Ndam_c115632/f1p6/2651	B3	4.41	9.12	2.75	6.67	-	-	-1.4371	2.12e-25	down	-1.14522	5.42e-14	down
Ndam_i2_LQ_Ndam_c229416/f1p2/2478	-	13.45	10.57	16.82	14.63	-	-	0.937515	2.21e-25	up	0.289552	0.00113766	-
Ndam_TRINITY_DN41202_c0_g1_i1	-	23.36	22.47	36.63	31.68	-	-	0.968484	2.4e-25	up	0.29894	0.00100142	-
Ndam_i1_LQ_Ndam_c4434/f1p5/1601	-	4.86	16.41	5.16	8.53	-	Part II	-1.38186	2.42e-25	down	-0.613492	0.000218075	down
Ndam_i1_HQ_Ndam_c1152/f4p0/1959	-	43.85	56.04	29.25	35.56	-	-	-0.661541	2.46e-25	down	-0.187163	0.0133714	-
Ndam_TRINITY_DN48538_c1_g2_i1	-	11.98	14.66	47.84	19.89	-	Part III	1.94499	2.77e-25	up	1.33994	1.25e-45	up
Ndam_i0_LQ_Ndam_c9489/f1p0/937	-	1036.96	799.34	803.09	624.91	-	-	0.281634	2.82e-25	-	0.45383	9.82e-74	-
Ndam_TRINITY_DN47327_c0_g1_i3	-	1.1	1.78	11.2	7.3	-	Part III	2.79664	2.85e-25	up	0.673529	0.00140208	up
Ndam_i0_LQ_Ndam_c20659/f1p0/615	-	1.97	43.79	12.66	2.61	-	Part II	-1.49553	2.94e-25	down	2.07775	1.53e-14	up
Ndam_TRINITY_DN35721_c0_g2_i1	-	16.57	22.75	6.47	0.65	-	-	-1.5204	3.05e-25	down	2.87412	5.92e-22	up
Ndam_i0_LQ_Ndam_c15396/f1p0/780	-	24.22	52.32	19.79	43.48	-	-	-1.12325	3.06e-25	down	-1.02198	3.16e-18	down
Ndam_i2_LQ_Ndam_c133587/f1p278/2977	-	1307.92	1255.16	580.34	712.13	-	-	-0.834828	3.23e-25	down	-0.175962	0.68717	-
Ndam_TRINITY_DN45704_c0_g1_i4	-	21.6	21.46	33.41	13.1	-	Part III	0.910412	3.58e-25	up	1.41774	8.84e-45	up
Ndam_TRINITY_DN47389_c0_g1_i3	-	2.56	7.22	2.42	4.11	-	Part II	-1.28619	3.93e-25	down	-0.648415	1.46e-05	down
Ndam_i2_HQ_Ndam_c234130/f3p2/2086	-	29.3	21.29	8.75	13.09	-	-	-1.00105	4.16e-25	down	-0.47891	3.04e-05	-
Ndam_TRINITY_DN46041_c0_g1_i1	-	14.26	11.02	2.21	2.99	-	-	-1.997	4.25e-25	down	-0.304357	0.353658	-
Ndam_i1_HQ_Ndam_c14144/f3p0/1683	-	42.55	64.34	33.64	57.58	-	-	-0.661321	4.45e-25	down	-0.681045	5.39e-26	down
Ndam_TRINITY_DN47912_c0_g1_i8	-	0.39	3	11.54	7.18	-	Part III	2.1469	4.55e-25	up	0.745094	3.35e-05	up
Ndam_i2_HQ_Ndam_c39306/f3p7/2359	-	27.49	23.85	31.45	24.84	-	-	0.6728	4.7e-25	up	0.429659	5.58e-11	-
Ndam_TRINITY_DN38561_c0_g1_i1	-	11.03	30.81	11.17	18.17	-	Part II	-1.18042	4.84e-25	down	-0.59219	3.53e-05	down
Ndam_i1_LQ_Ndam_c7890/f1p0/1815	-	19.62	17.98	27.12	21.35	-	-	0.862237	5.01e-25	up	0.433332	1.74e-07	-
Ndam_TRINITY_DN39028_c0_g1_i2	-	19.97	22.07	38.2	36.03	-	-	1.0573	5.21e-25	up	0.173962	0.11431	-
Ndam_i1_LQ_Ndam_c26800/f1p13/1506	-	25.46	30.65	12.94	16.02	-	-	-0.965134	5.24e-25	down	-0.212855	0.103924	-
Ndam_TRINITY_DN38817_c0_g1_i1	-	40.38	31.84	11.68	8.32	-	-	-1.16015	5.27e-25	down	0.555275	0.000872727	-
Ndam_TRINITY_DN42882_c0_g1_i2	-	35.94	40.86	59.73	45.6	-	-	0.821257	5.37e-25	up	0.478163	3.22e-09	-
Ndam_TRINITY_DN47445_c3_g1_i3	-	104.09	25.52	5.67	3.42	-	Part I	-1.84998	5.87e-25	down	0.731512	0.0158427	up
Ndam_i2_HQ_Ndam_c219140/f69p15/2915	-	37.73	45.36	52.89	60.42	-	-	0.495169	6.21e-25	-	-0.099058	0.0457398	-
Ndam_TRINITY_DN36489_c0_g1_i1	-	8.48	6.55	0.59	0.46	-	-	-3.0284	6.55e-25	down	0.276982	0.631801	-
[truncated: 19,226 more rows]
