# Supplementary material for: The morphology, molecular development and ecological function of pseudonectaries on Nigella damascena (Ranunculaceae) petals
Source: Nat Commun. 2020 Apr 14;11:1777. doi: 10.1038/s41467-020-15658-2 (PMC7156421; doi:10.1038/s41467-020-15658-2)
Supplement: Supplementary file 6 — Source Data [file 41467_2020_15658_MOESM6_ESM.xlsx]

## Sheet: Figure 3
Figure 3q					Figure 3r
cell layer counting					cell width measurement					Cell layer statistics for Figure 3q
Stage	Area	Cell layer			Stage	Area	mean Cell width (μm) for three representative cells				pseudonectary_P-value	lobe_P-value
stage5	lobe	5			stage5	lobe	11.285			S6/S5	6.74e-05	0.0532498
stage5	lobe	4			stage5	lobe	11.3975			S7/S6	3.8e-05	NA
stage5	lobe	4			stage5	lobe	10.785			S8/S7	0.000671827	NA
stage5	lobe	4			stage5	lobe	9.83			S9/S8	0.629839	0.189624
stage5	lobe	4			stage5	lobe	11.4925			S10/S9	0.802903	0.307509
stage5	lobe	5			stage5	lobe	12.0075			S11/S10	0.979935	NA
stage5	lobe	4			stage5	lobe	11.1125			S12/S11	0.0533363	0.759742
stage5	lobe	4			stage5	lobe	11.425			Note: NA stands for missing value
stage5	lobe	4			stage5	pseudonectary	11.7833
stage5	lobe	4			stage5	pseudonectary	13.766
stage5	pseudonectary	6			stage5	pseudonectary	12.6883			Cell width statistics for Figure 3r
stage5	pseudonectary	6			stage5	pseudonectary	13.724				pseudonectary_P-value	lobe_P-value
stage5	pseudonectary	5			stage5	pseudonectary	11.8183			S6/S5	0.126591	0.187597
stage5	pseudonectary	6			stage5	pseudonectary	12.3967			S7/S6	0.893189	0.621603
stage5	pseudonectary	5			stage5	pseudonectary	10.5867			S8/S7	0.0686813	0.180403
stage5	pseudonectary	6			stage5	pseudonectary	11.425			S9/S8	0.424429	0.30312
stage5	pseudonectary	6			stage6	lobe	15.5567			S10/S9	0.0768575	0.343409
stage5	pseudonectary	6			stage6	lobe	12.805			S11/S10	0.00995542	0.0353122
stage5	pseudonectary	6			stage6	lobe	11.53			S12/S11	0.00689137	5.4e-05
stage5	pseudonectary	6			stage6	lobe	11.1575
stage6	lobe	4			stage6	lobe	11.325
stage6	lobe	4			stage6	lobe	11.0425
stage6	lobe	4			stage6	lobe	10.82
stage6	lobe	4			stage6	lobe	15.71
stage6	lobe	4			stage6	lobe	12.6125
stage6	lobe	4			stage6	lobe	11.5525
stage6	lobe	4			stage6	lobe	10.375
stage6	lobe	4			stage6	lobe	13.2275
stage6	lobe	4			stage6	lobe	16.85
stage6	lobe	4			stage6	lobe	10.9225
stage6	lobe	4			stage6	pseudonectary	11.5633
stage6	lobe	4			stage6	pseudonectary	13.3817
stage6	lobe	4			stage6	pseudonectary	13.8871
stage6	lobe	4			stage6	pseudonectary	15.6871
stage6	lobe	4			stage6	pseudonectary	12.8488
stage6	lobe	4			stage6	pseudonectary	11.1843
stage6	lobe	4			stage6	pseudonectary	14.8043
stage6	lobe	4			stage6	pseudonectary	14.0233
stage6	lobe	4			stage6	pseudonectary	13.0183
stage6	pseudonectary	8			stage6	pseudonectary	12.8986
stage6	pseudonectary	7			stage6	pseudonectary	13.7986
stage6	pseudonectary	6			stage6	pseudonectary	11.6375
stage6	pseudonectary	7			stage6	pseudonectary	11.4712
stage6	pseudonectary	7			stage6	pseudonectary	14.9143
stage6	pseudonectary	8			stage7	lobe	11.075
stage6	pseudonectary	7			stage7	lobe	15.33
stage6	pseudonectary	7			stage7	lobe	12.4375
stage6	pseudonectary	8			stage7	lobe	10.755
stage6	pseudonectary	8			stage7	lobe	11.1925
stage6	pseudonectary	7			stage7	pseudonectary	14.419
stage6	pseudonectary	6			stage7	pseudonectary	12.6422
stage6	pseudonectary	6			stage7	pseudonectary	21.542
stage6	pseudonectary	7			stage7	pseudonectary	11.948
stage6	pseudonectary	7			stage7	pseudonectary	12.041
stage6	pseudonectary	8			stage8	lobe	13.8
stage6	pseudonectary	8			stage8	lobe	16.0375
stage6	pseudonectary	7			stage8	lobe	12.7375
stage6	pseudonectary	8			stage8	lobe	13.5425
stage7	lobe	4			stage8	lobe	11.315
stage7	lobe	4			stage8	lobe	11.11
stage7	lobe	4			stage8	lobe	12.1575
stage7	lobe	4			stage8	lobe	12.9375
stage7	lobe	4			stage8	lobe	12.085
stage7	lobe	4			stage8	lobe	13.765
stage7	lobe	4			stage8	lobe	14.6675
stage7	lobe	4			stage8	pseudonectary	14.3725
stage7	lobe	4			stage8	pseudonectary	14.8625
stage7	lobe	4			stage8	pseudonectary	14.8891
stage7	lobe	4			stage8	pseudonectary	14.984
stage7	lobe	4			stage8	pseudonectary	15.3067
stage7	lobe	4			stage8	pseudonectary	15.5109
stage7	lobe	4			stage8	pseudonectary	16.03
stage7	pseudonectary	10			stage8	pseudonectary	16.0955
stage7	pseudonectary	9			stage8	pseudonectary	16.7045
stage7	pseudonectary	10			stage8	pseudonectary	17.2982
stage7	pseudonectary	9			stage8	pseudonectary	23.7755
stage7	pseudonectary	10			stage9	lobe	13.265
stage7	pseudonectary	9			stage9	lobe	12.38
stage7	pseudonectary	7			stage9	lobe	12.5925
stage7	pseudonectary	10			stage9	lobe	13.9625
stage7	pseudonectary	10			stage9	lobe	13.4025
stage7	pseudonectary	10			stage9	lobe	13.2825
stage7	pseudonectary	10			stage9	lobe	8.108
stage7	pseudonectary	9			stage9	lobe	15.545
stage7	pseudonectary	10			stage9	lobe	13.425
stage7	pseudonectary	7			stage9	lobe	7.335
stage8	lobe	4			stage9	lobe	10.5875
stage8	lobe	4			stage9	lobe	11.8625
stage8	lobe	4			stage9	lobe	6.97
stage8	lobe	4			stage9	pseudonectary	13.7425
stage8	lobe	4			stage9	pseudonectary	15.0927
stage8	lobe	4			stage9	pseudonectary	14.7973
stage8	lobe	4			stage9	pseudonectary	21.6618
stage8	lobe	4			stage9	pseudonectary	19.7611
stage8	lobe	4			stage9	pseudonectary	19.8245
stage8	lobe	4			stage9	pseudonectary	14.5538
stage8	lobe	4			stage9	pseudonectary	19.6825
stage8	lobe	4			stage9	pseudonectary	21.7969
stage8	lobe	4			stage9	pseudonectary	21.93
stage8	lobe	4			stage9	pseudonectary	17.4745
stage8	lobe	4			stage9	pseudonectary	20.9855
stage8	lobe	4			stage9	pseudonectary	11.4477
stage8	pseudonectary	11			stage10	lobe	10.99
stage8	pseudonectary	11			stage10	lobe	11.3875
stage8	pseudonectary	8			stage10	lobe	13.7525
stage8	pseudonectary	11			stage10	lobe	13.8025
stage8	pseudonectary	10			stage10	lobe	13.2775
stage8	pseudonectary	11			stage10	lobe	10.3625
stage8	pseudonectary	11			stage10	lobe	9.7425
stage8	pseudonectary	11			stage10	lobe	16.3975
stage8	pseudonectary	11			stage10	lobe	14.3475
stage8	pseudonectary	11			stage10	lobe	15.2075
stage8	pseudonectary	9			stage10	pseudonectary	17.527
stage8	pseudonectary	11			stage10	pseudonectary	14.2755
stage8	pseudonectary	10			stage10	pseudonectary	27.583
stage8	pseudonectary	11			stage10	pseudonectary	20.2627
stage8	pseudonectary	11			stage10	pseudonectary	25.6362
stage8	pseudonectary	10			stage10	pseudonectary	22.917
stage9	lobe	4			stage10	pseudonectary	17.7109
stage9	lobe	4			stage10	pseudonectary	24.7556
stage9	lobe	4			stage10	pseudonectary	19.8675
stage9	lobe	4			stage10	pseudonectary	21.4573
stage9	lobe	4			stage11	lobe	13.5425
stage9	lobe	4			stage11	lobe	10.6625
stage9	lobe	4			stage11	lobe	17.59
stage9	lobe	4			stage11	lobe	12.25
stage9	lobe	5			stage11	lobe	16.4225
stage9	lobe	4			stage11	lobe	21.315
stage9	lobe	4			stage11	lobe	21.1575
stage9	lobe	4			stage11	lobe	19.655
stage9	lobe	4			stage11	lobe	16.61
stage9	lobe	4			stage11	lobe	12.8825
stage9	lobe	4			stage11	lobe	12.0275
stage9	lobe	4			stage11	lobe	12.7275
stage9	lobe	4			stage11	lobe	11.8075
stage9	lobe	5			stage11	lobe	15.465
stage9	pseudonectary	12			stage11	lobe	14.9775
stage9	pseudonectary	11			stage11	lobe	19.3375
stage9	pseudonectary	9			stage11	lobe	20.5975
stage9	pseudonectary	11			stage11	lobe	16.8125
stage9	pseudonectary	9			stage11	pseudonectary	27.58
stage9	pseudonectary	11			stage11	pseudonectary	25.9
stage9	pseudonectary	9			stage11	pseudonectary	20.8391
stage9	pseudonectary	11			stage11	pseudonectary	20.733
stage9	pseudonectary	13			stage11	pseudonectary	33.525
stage9	pseudonectary	12			stage11	pseudonectary	24.599
stage9	pseudonectary	13			stage11	pseudonectary	32.3844
stage9	pseudonectary	9			stage11	pseudonectary	31.493
stage9	pseudonectary	11			stage11	pseudonectary	24.7518
stage9	pseudonectary	9			stage11	pseudonectary	25.0218
stage9	pseudonectary	10			stage11	pseudonectary	28.2983
stage9	pseudonectary	10			stage11	pseudonectary	20.1855
stage9	pseudonectary	11			stage11	pseudonectary	18.726
stage9	pseudonectary	13			stage11	pseudonectary	34.5867
stage10	lobe	4			stage11	pseudonectary	30.0122
stage10	lobe	4			stage11	pseudonectary	23.394
stage10	lobe	4			stage11	pseudonectary	30.1744
stage10	lobe	4			stage11	pseudonectary	26.5627
stage10	lobe	4			stage12	lobe	12.89
stage10	lobe	4			stage12	lobe	27.3075
stage10	lobe	4			stage12	lobe	25.965
stage10	lobe	4			stage12	lobe	19.8075
stage10	lobe	4			stage12	lobe	20.905
stage10	lobe	4			stage12	lobe	24.4875
stage10	pseudonectary	10			stage12	lobe	22.115
stage10	pseudonectary	11			stage12	lobe	24
stage10	pseudonectary	10			stage12	lobe	20.4725
stage10	pseudonectary	11			stage12	lobe	16.776
stage10	pseudonectary	11			stage12	lobe	19.555
stage10	pseudonectary	10			stage12	lobe	22.2025
stage10	pseudonectary	11			stage12	lobe	18.19
stage10	pseudonectary	9			stage12	lobe	21.4075
stage10	pseudonectary	12			stage12	lobe	16.19
stage10	pseudonectary	11			stage12	lobe	18.4975
stage11	lobe	4			stage12	lobe	15.3525
stage11	lobe	4			stage12	lobe	20.88
stage11	lobe	4			stage12	lobe	22.075
stage11	lobe	4			stage12	lobe	20.9
stage11	lobe	4			stage12	lobe	13.318
stage11	lobe	4			stage12	lobe	25.3875
stage11	lobe	4			stage12	lobe	27.9375
stage11	lobe	4			stage12	lobe	20.325
stage11	lobe	4			stage12	lobe	20.82
stage11	lobe	4			stage12	lobe	23.2225
stage11	lobe	4			stage12	lobe	22.015
stage11	lobe	4			stage12	lobe	19.3525
stage11	lobe	4			stage12	lobe	20.71
stage11	lobe	4			stage12	lobe	15.13
stage11	lobe	4			stage12	lobe	22.995
stage11	lobe	4			stage12	lobe	18.96
stage11	lobe	4			stage12	lobe	21.0625
stage11	lobe	4			stage12	lobe	21.42
stage11	pseudonectary	11			stage12	lobe	13.5475
stage11	pseudonectary	12			stage12	lobe	18.295
stage11	pseudonectary	11			stage12	lobe	18.0167
stage11	pseudonectary	10			stage12	lobe	25.21
stage11	pseudonectary	12			stage12	lobe	22.9525
stage11	pseudonectary	10			stage12	lobe	19.215
stage11	pseudonectary	9			stage12	pseudonectary	29.6
stage11	pseudonectary	10			stage12	pseudonectary	38.6067
stage11	pseudonectary	11			stage12	pseudonectary	36.9033
stage11	pseudonectary	11			stage12	pseudonectary	29.2536
stage11	pseudonectary	12			stage12	pseudonectary	28.335
stage11	pseudonectary	11			stage12	pseudonectary	26.1683
stage11	pseudonectary	10			stage12	pseudonectary	27.4418
stage11	pseudonectary	12			stage12	pseudonectary	30.4433
stage11	pseudonectary	9			stage12	pseudonectary	35.9492
stage11	pseudonectary	10			stage12	pseudonectary	27.6964
stage11	pseudonectary	9			stage12	pseudonectary	33.2036
stage11	pseudonectary	11			stage12	pseudonectary	31.648
stage12	lobe	4			stage12	pseudonectary	29.0945
stage12	lobe	4			stage12	pseudonectary	31.253
stage12	lobe	4			stage12	pseudonectary	31.9856
stage12	lobe	4			stage12	pseudonectary	30.39
stage12	lobe	4			stage12	pseudonectary	21.8325
stage12	lobe	4			stage12	pseudonectary	29.5875
stage12	lobe	4			stage12	pseudonectary	34.5808
stage12	lobe	5			stage12	pseudonectary	31.6475
stage12	lobe	4			stage12	pseudonectary	23.1317
stage12	lobe	4			stage12	pseudonectary	34.0575
stage12	lobe	4			stage12	pseudonectary	29.7842
stage12	lobe	4			stage12	pseudonectary	38.2255
stage12	lobe	4			stage12	pseudonectary	35.2392
stage12	lobe	4			stage12	pseudonectary	26.9758
stage12	lobe	4			stage12	pseudonectary	26.3773
stage12	lobe	4			stage12	pseudonectary	28.695
stage12	lobe	4			stage12	pseudonectary	34.5683
stage12	lobe	4			stage12	pseudonectary	24.7018
stage12	lobe	5			stage12	pseudonectary	34.0045
stage12	lobe	4			stage12	pseudonectary	25.979
stage12	lobe	4			stage12	pseudonectary	27.7809
stage12	lobe	4			stage12	pseudonectary	37.411
stage12	lobe	4			stage12	pseudonectary	30.9089
stage12	lobe	4			stage12	pseudonectary	30.8409
stage12	lobe	4			stage12	pseudonectary	20.0064
stage12	lobe	4			stage12	pseudonectary	29.8445
stage12	lobe	5			stage12	pseudonectary	33.1927
stage12	lobe	4			stage12	pseudonectary	32.5882
stage12	lobe	4
stage12	lobe	4
stage12	lobe	4
stage12	lobe	4
stage12	lobe	4
stage12	lobe	3
stage12	lobe	3
stage12	lobe	4
stage12	lobe	4
stage12	pseudonectary	12
stage12	pseudonectary	11
stage12	pseudonectary	12
stage12	pseudonectary	12
stage12	pseudonectary	11
stage12	pseudonectary	12
stage12	pseudonectary	12
stage12	pseudonectary	11
stage12	pseudonectary	11
stage12	pseudonectary	10
stage12	pseudonectary	11
stage12	pseudonectary	10
stage12	pseudonectary	9
stage12	pseudonectary	10
stage12	pseudonectary	12
stage12	pseudonectary	12
stage12	pseudonectary	12
stage12	pseudonectary	12
stage12	pseudonectary	12
stage12	pseudonectary	12
stage12	pseudonectary	12
stage12	pseudonectary	11
stage12	pseudonectary	12
stage12	pseudonectary	11
stage12	pseudonectary	12
stage12	pseudonectary	12
stage12	pseudonectary	11
stage12	pseudonectary	11
stage12	pseudonectary	10
stage12	pseudonectary	11
stage12	pseudonectary	10
stage12	pseudonectary	9
stage12	pseudonectary	11
stage12	pseudonectary	11
stage12	pseudonectary	11
stage12	pseudonectary	11
stage12	pseudonectary	11

## Sheet: Figure 5
Figure 5l					Figure 5m
cell layer counting					cell width measurement					Cell layer statistics for Figure 5o
Stage	Area	Cell layer			Stage	Area	Cell width (μm)				pseudonectary_P-value	lobe_P-value
mock	pseudonectary	12			mock	pseudonectary	30.25			TRV2_NidaYAB5/mock	1.28e-06	1.28e-06
mock	pseudonectary	10			mock	pseudonectary	26.88
mock	pseudonectary	13			mock	pseudonectary	21.06
mock	pseudonectary	12			mock	pseudonectary	37.8
mock	pseudonectary	10			mock	pseudonectary	35.9			Cell width statistics for Figure 5p
mock	pseudonectary	11			mock	pseudonectary	33.65				pseudonectary_P-value	lobe_P-value
mock	pseudonectary	10			mock	pseudonectary	26.45			TRV2_NidaYAB5/mock	4.868e-07	NA
mock	pseudonectary	9			mock	pseudonectary	31.45
mock	pseudonectary	12			TRV2_NidaYAB5	pseudonectary	12.38			Note: NA stands for missing value
mock	pseudonectary	13			TRV2_NidaYAB5	pseudonectary	10.344
mock	pseudonectary	14			TRV2_NidaYAB5	pseudonectary	12.138
mock	pseudonectary	12			TRV2_NidaYAB5	pseudonectary	12.056
mock	pseudonectary	11			TRV2_NidaYAB5	pseudonectary	10.9383
mock	pseudonectary	12			TRV2_NidaYAB5	pseudonectary	10.534
mock	pseudonectary	11			TRV2_NidaYAB5	pseudonectary	11.345
mock	pseudonectary	9			TRV2_NidaYAB5	pseudonectary	10.532
TRV2_NidaYAB5	pseudonectary	5			TRV2_NidaYAB5	pseudonectary	11.5467
TRV2_NidaYAB5	pseudonectary	5			TRV2_NidaYAB5	pseudonectary	11.66
TRV2_NidaYAB5	pseudonectary	5			TRV2_NidaYAB5	pseudonectary	11.752
TRV2_NidaYAB5	pseudonectary	5			TRV2_NidaYAB5	pseudonectary	10.59
TRV2_NidaYAB5	pseudonectary	6			TRV2_NidaYAB5	pseudonectary	10.7033
TRV2_NidaYAB5	pseudonectary	5			TRV2_NidaYAB5	pseudonectary	10.47
TRV2_NidaYAB5	pseudonectary	4			TRV2_NidaYAB5	pseudonectary	12.342
TRV2_NidaYAB5	pseudonectary	5			TRV2_NidaYAB5	pseudonectary	9.5875
TRV2_NidaYAB5	pseudonectary	6			TRV2_NidaYAB5	pseudonectary	10.7233
TRV2_NidaYAB5	pseudonectary	6			TRV2_NidaYAB5	pseudonectary	10.0867
TRV2_NidaYAB5	pseudonectary	5			mock	lobe	28.75
TRV2_NidaYAB5	pseudonectary	5			mock	lobe	21.91
TRV2_NidaYAB5	pseudonectary	6			mock	lobe	23.25
TRV2_NidaYAB5	pseudonectary	6			mock	lobe	27.87
TRV2_NidaYAB5	pseudonectary	5			mock	lobe	24.06
TRV2_NidaYAB5	pseudonectary	4			mock	lobe	28.94
TRV2_NidaYAB5	pseudonectary	6			mock	lobe	20.56
TRV2_NidaYAB5	pseudonectary	6			mock	lobe	21.38
mock	lobe	4			TRV2_NidaYAB5	lobe	11.4275
mock	lobe	4			TRV2_NidaYAB5	lobe	12.485
mock	lobe	4			TRV2_NidaYAB5	lobe	11.09
mock	lobe	4			TRV2_NidaYAB5	lobe	10.49
mock	lobe	4			TRV2_NidaYAB5	lobe	10.2025
mock	lobe	4			TRV2_NidaYAB5	lobe	8.8025
mock	lobe	4			TRV2_NidaYAB5	lobe	9.495
mock	lobe	4			TRV2_NidaYAB5	lobe	9.8325
mock	lobe	4			TRV2_NidaYAB5	lobe	11.0075
mock	lobe	4			TRV2_NidaYAB5	lobe	9.805
mock	lobe	4			TRV2_NidaYAB5	lobe	11.6575
mock	lobe	4			TRV2_NidaYAB5	lobe	10.3975
mock	lobe	4			TRV2_NidaYAB5	lobe	10.085
mock	lobe	4			TRV2_NidaYAB5	lobe	9.6425
mock	lobe	4			TRV2_NidaYAB5	lobe	11.3675
mock	lobe	4			TRV2_NidaYAB5	lobe	11.07
TRV2_NidaYAB5	lobe	4			TRV2_NidaYAB5	lobe	11.245
TRV2_NidaYAB5	lobe	4			TRV2_NidaYAB5	lobe	10.865
TRV2_NidaYAB5	lobe	4
TRV2_NidaYAB5	lobe	4
TRV2_NidaYAB5	lobe	4
TRV2_NidaYAB5	lobe	4
TRV2_NidaYAB5	lobe	4
TRV2_NidaYAB5	lobe	4
TRV2_NidaYAB5	lobe	4
TRV2_NidaYAB5	lobe	4
TRV2_NidaYAB5	lobe	4
TRV2_NidaYAB5	lobe	4
TRV2_NidaYAB5	lobe	4
TRV2_NidaYAB5	lobe	4
TRV2_NidaYAB5	lobe	4
TRV2_NidaYAB5	lobe	4
TRV2_NidaYAB5	lobe	4
TRV2_NidaYAB5	lobe	4

## Sheet: Figure 6
Probing time and visiting frequency counting for Figure 6l and Figure 6m
Date: July 2, 2017
flower No.	probing time (s)									visiting frequency
	pollinator1	pollinator2	pollinator3	pollinator4	pollinator5	pollinator6	pollinator7	pollinator8	pollinator9
mock-01	4	0	0	0	29	3	17	13	0	5
mock-02	0	0	0	0	0	35	0	0	0	1
mock-03	13	13	0	0	4	0	0	0	0	3
mock-04	33	6	0	0	14	0	0	11	0	4
mock-05	0	6	5	0	7	6	0	0	0	4
mock-06	0	0	4	0	0	0	0	0	0	1
mock-07	22	0	29	0	0	0	0	0	0	2
mock-08	0	0	31	0	0	7	0	0	0	4
mock-09	22	0	8	0	12	0	0	6	0	2
mock-10	25	0	0	0	0	0	0	0	0	1
mock-11	0	0	0	13	15	0	0	0	0	2
mock-12	4	0	0	0	5	0	0	0	6	1
mock-13	0	0	0	0	0	0	0	18	0	3
mock-14	0	0	0	0	9	0	0	10	0	2
mock-15	0	0	0	0	23	0	0	0	0	1
mock-16	0	0	0	0	0	0	0	0	0	0
mock-17	10	0	0	0	19	0	0	0	0	2
mock-18	0	0	0	0	11	0	0	11	0	2
mock-19	0	0	0	0	25	6	0	6	0	3
TRV2_NidaYAB5-01	0	4	0	0	0	0	0	0	0	1
TRV2_NidaYAB5-02	0	0	0	0	4	0	0	0	0	1
TRV2_NidaYAB5-03	0	0	0	0	5	0	6	0	18	3
TRV2_NidaYAB5-04	0	0	0	0	0	0	0	0	18	1
TRV2_NidaYAB5-05	0	0	0	0	0	0	0	0	3	1
TRV2_NidaYAB5-06	0	0	6	0	0	1	0	0	0	1
TRV2_NidaYAB5-07	0	0	0	0	21	0	0	0	0	2
TRV2_NidaYAB5-08	0	0	2	0	0	0	14	0	0	2
TRV2_NidaYAB5-09	0	0	0	0	0	0	0	0	0	3
TRV2_NidaYAB5-10	0	0	4	0	13	5	0	0	0	0
TRV2_NidaYAB5-11	0	0	0	0	20	0	0	0	0	1
TRV2_NidaYAB5-12	0	0	0	0	13	0	0	0	0	1
TRV2_NidaYAB5-13	0	0	0	0	0	0	3	10	0	2
TRV2_NidaYAB5-14	0	0	0	0	2	0	0	0	0	1
TRV2_NidaYAB5-15	0	0	0	0	0	3	0	14	0	2
TRV2_NidaYAB5-16	0	0	0	0	0	8	0	0	0	1
TRV2_NidaYAB5-17	0	0	0	0	0	0	0	0	0	0
TRV2_NidaYAB5-18	0	0	0	0	0	0	0	0	0	0
TRV2_NidaYAB5-19	0	0	0	0	0	0	0	0	0	0
Date: July 3, 2017
flower No.	probing time (s)									visiting frequency
	pollinator1	pollinator2	pollinator3	pollinator4	pollinator5	pollinator6	pollinator7	pollinator8	pollinator9
mock-01	0	0	202	0	0	0	0	0	0	1
mock-02	0	0	24	0	25	0	83	0	0	3
mock-03	0	0	0	0	12	0	0	0	6	2
mock-04	0	0	86	0	0	8	0	0	0	2
mock-05	0	28	76	0	11	0	0	0	0	3
mock-07	0	0	64	0	0	0	42	0	0	2
mock-08	0	0	0	0	0	0	0	0	0	0
mock-09	0	0	12	0	0	0	0	0	0	1
mock-10	0	0	0	0	0	0	0	0	0	0
mock-11	0	0	0	0	0	0	0	0	0	0
mock-12	0	0	0	0	0	0	0	0	0	0
mock-13	0	0	0	0	0	0	0	0	0	0
mock-14	16	0	10	0	0	0	0	0	0	2
mock-15	0	0	38	0	0	62	0	12	0	3
mock-16	0	0	0	0	0	0	0	0	0	0
mock-17	0	0	145	0	0	0	0	0	0	1
mock-18	0	0	143	0	0	0	0	0	0	1
mock-19	0	0	149	0	0	0	0	0	0	1
TRV2_NidaYAB5-01	0	0	22	0	0	0	0	0	0	1
TRV2_NidaYAB5-02	0	0	0	0	0	0	0	0	0	0
TRV2_NidaYAB5-03	0	0	46	0	0	0	0	0	0	1
TRV2_NidaYAB5-04	0	0	0	0	0	0	0	0	0	0
TRV2_NidaYAB5-06	0	0	0	0	6	0	0	0	0	1
TRV2_NidaYAB5-07	0	0	0	0	0	0	0	0	0	0
TRV2_NidaYAB5-08	0	0	0	0	0	0	0	0	0	0
TRV2_NidaYAB5-09	0	0	36	22	0	0	0	0	0	2
TRV2_NidaYAB5-10	0	0	0	0	0	0	0	0	0	0
TRV2_NidaYAB5-11	0	0	0	0	0	0	0	0	0	0
TRV2_NidaYAB5-12	0	28	36	0	0	41	35	0	0	4
TRV2_NidaYAB5-13	0	0	0	0	0	0	0	0	0	0
TRV2_NidaYAB5-14	0	0	0	0	0	0	0	0	0	0
TRV2_NidaYAB5-15	0	0	0	0	0	0	0	0	0	0
TRV2_NidaYAB5-16	0	0	30	0	0	38	0	0	0	2
TRV2_NidaYAB5-17	0	0	0	0	0	60	0	0	0	1
TRV2_NidaYAB5-18	0	0	0	0	0	0	0	0	0	0
TRV2_NidaYAB5-19	0	0	0	0	0	0	0	0	0	0
Date: July 4, 2017
flower No.	probing time (s)																				visiting frequency
	pollinator1	pollinator2	pollinator3	pollinator4	pollinator5	pollinator6	pollinator7	pollinator8	pollinator9	pollinator10	pollinator11	pollinator12	pollinator13	pollinator14	pollinator15	pollinator16	pollinator17	pollinator18	pollinator19	pollinator20
mock-01	10	0	0	0	0	0	0	0	0	0	0	0	0	0	0	16	0	0	0	0	2
mock-02	0	0	0	0	0	0	0	0	0	0	0	0	0	0	0	0	0	0	0	12	1
mock-03	12	25	0	32	0	0	0	0	0	5	0	0	3	0	0	0	0	37	0	0	6
mock-04	0	0	0	0	0	0	0	0	0	0	0	0	0	0	0	0	0	4	14	24	3
mock-05	0	0	0	0	0	0	0	0	9	0	0	0	0	0	0	0	0	0	0	0	1
mock-07	0	0	0	0	0	0	0	0	19	28	0	0	0	0	0	0	0	0	0	0	2
mock-08	0	0	0	0	9	0	0	0	0	14	0	0	0	0	0	0	0	0	0	0	2
mock-09	0	14	0	0	0	0	0	0	0	0	0	0	0	0	0	0	0	45	0	0	2
mock-10	0	0	18	0	8	0	0	0	13	6	0	0	0	0	0	0	0	22	22	0	6
mock-11	0	0	0	0	66	8	0	6	0	0	0	0	0	0	12	0	0	0	0	0	4
mock-12	0	0	0	0	50	32	0	0	8	0	23	0	0	0	15	0	0	8	0	15	7
mock-13	0	0	0	0	0	0	0	0	0	6	0	0	14	36	0	0	0	16	0	0	4
mock-14	0	0	0	32	20	0	8	0	13	0	0	0	0	0	16	0	12	0	0	0	6
mock-15	20	0	0	0	99	0	20	0	20	0	0	0	0	0	0	0	0	0	0	0	4
mock-16	0	0	0	0	0	15	0	15	0	0	0	0	0	0	0	12	0	0	0	0	3
mock-17	0	0	0	0	0	0	0	0	0	0	0	32	0	0	0	0	0	0	0	0	1
mock-18	0	0	0	0	0	0	0	0	0	0	0	0	0	0	0	0	0	0	0	0	0
mock-19	28	0	0	0	0	0	0	0	0	0	0	0	0	0	28	0	0	0	0	0	2
TRV2_NidaYAB5-01	0	0	0	0	3	11	0	0	0	0	0	0	0	0	0	0	0	0	0	0	2
TRV2_NidaYAB5-02	0	0	0	0	0	0	0	0	0	0	0	0	0	0	0	0	0	0	4	0	1
TRV2_NidaYAB5-03	0	0	0	0	0	0	0	0	0	0	0	0	0	0	0	0	0	3	3	0	2
TRV2_NidaYAB5-04	0	0	0	0	0	0	0	0	0	0	0	0	0	0	0	0	0	0	3	0	1
TRV2_NidaYAB5-06	0	0	0	0	0	0	0	0	0	0	0	0	0	0	0	0	0	0	0	0	0
TRV2_NidaYAB5-07	0	0	0	0	0	0	0	0	0	2	0	0	3	0	0	0	0	0	3	0	3
TRV2_NidaYAB5-08	0	0	0	0	0	0	0	0	0	0	0	0	0	0	0	0	0	0	0	0	0
TRV2_NidaYAB5-09	0	0	0	0	0	0	0	0	0	0	0	0	0	0	0	0	0	0	0	14	1
TRV2_NidaYAB5-10	0	8	2	0	0	0	0	0	0	0	0	0	0	0	0	0	0	0	4	0	3
TRV2_NidaYAB5-11	0	0	0	26	31	15	0	0	0	2	0	0	0	0	3	3	0	0	0	0	6
TRV2_NidaYAB5-12	0	0	0	12	0	0	4	0	0	0	0	0	6	0	0	3	0	0	0	0	4
TRV2_NidaYAB5-13	0	0	0	0	0	0	0	0	0	3	0	0	3	0	0	0	0	0	0	0	2
TRV2_NidaYAB5-14	0	0	0	0	0	0	0	0	0	0	0	0	0	0	0	0	0	0	0	0	0
TRV2_NidaYAB5-15	13	0	0	0	0	0	0	0	0	0	0	0	0	0	0	0	0	0	0	0	1
TRV2_NidaYAB5-16	0	0	0	0	0	14	0	0	0	8	0	0	0	0	0	0	0	3	0	0	3
TRV2_NidaYAB5-17	12	0	0	0	15	0	0	3	12	0	0	0	0	0	0	0	0	15	0	0	5
TRV2_NidaYAB5-18	0	0	0	0	0	0	0	0	0	0	0	2	0	0	0	0	0	3	0	3	3
TRV2_NidaYAB5-19	0	0	0	0	0	0	0	0	0	0	0	0	8	0	0	0	0	0	0	0	1
Date: July 5, 2017
flower No.	probing time (s)																		visiting frequency
	pollinator1	pollinator2	pollinator3	pollinator4	pollinator5	pollinator6	pollinator7	pollinator8	pollinator9	pollinator10	pollinator11	pollinator12	pollinator13	pollinator14	pollinator15	pollinator16	pollinator17	pollinator18
mock-01	0	0	2	0	0	0	0	9	0	0	14	0	0	0	23	4	0	0	5
mock-02	0	3	2	0	8	0	0	0	0	0	7	0	0	0	0	23	0	0	5
mock-03	0	0	10	0	6	0	0	0	0	0	22	0	0	12	20	0	16	0	6
mock-04	0	0	3	0	10	0	16	0	0	0	26	0	0	0	12	0	5	9	7
mock-05	0	0	4	0	0	0	0	0	0	0	29	12	0	0	20	0	9	0	5
mock-07	0	0	0	5	7	0	0	0	0	0	16	13	0	0	11	15	10	11	8
mock-08	0	0	0	0	0	60	4	0	0	0	36	0	0	0	22	0	0	0	4
mock-09	0	0	4	0	0	18	0	0	24	0	0	0	0	0	13	0	0	0	4
mock-10	8	0	10	0	0	4	4	0	0	0	15	9	0	0	16	6	0	27	9
mock-11	0	0	0	0	0	4	0	0	0	0	18	0	0	0	8	0	0	16	4
mock-12	0	14	9	0	11	0	10	0	0	0	28	0	0	0	13	0	0	10	7
mock-13	0	0	0	0	0	0	0	0	0	0	12	0	0	0	17	0	0	0	2
mock-14	0	0	0	9	0	0	0	10	0	0	9	0	0	0	15	0	0	0	4
mock-15	0	0	0	0	18	0	0	0	0	0	10	0	0	0	19	0	3	0	4
mock-16	12	5	8	8	8	0	4	0	0	0	0	0	14	0	39	0	13	0	9
mock-17	0	0	2	11	16	0	0	0	4	0	17	0	0	8	13	8	5	0	9
mock-18	0	0	0	0	0	0	0	0	0	0	5	0	0	0	0	0	4	0	2
mock-19	0	0	10	0	0	0	0	0	0	0	0	0	0	0	0	18	0	0	2
TRV2_NidaYAB5-01	0	0	0	0	0	0	0	0	0	0	0	0	0	0	0	0	0	0	0
TRV2_NidaYAB5-02	0	3	0	0	6	0	0	0	0	0	16	0	0	0	0	0	0	0	3
TRV2_NidaYAB5-03	3	0	0	13	0	0	0	0	0	0	9	0	0	8	4	2	2	8	8
TRV2_NidaYAB5-04	5	0	3	0	0	0	0	0	0	0	0	0	0	0	8	0	9	0	4
TRV2_NidaYAB5-06	0	0	0	0	0	0	0	0	0	0	0	0	0	0	0	0	0	0	0
TRV2_NidaYAB5-07	3	0	0	0	0	0	0	0	0	0	0	0	0	0	0	0	0	0	1
TRV2_NidaYAB5-08	0	0	0	0	0	0	0	0	0	0	4	4	0	0	7	0	0	0	3
TRV2_NidaYAB5-09	2	0	0	0	0	0	0	0	0	0	12	0	0	0	6	0	0	0	3
TRV2_NidaYAB5-10	6	0	0	0	0	0	0	0	0	0	0	0	0	0	0	2	0	0	2
TRV2_NidaYAB5-11	0	0	0	0	0	0	0	0	0	0	0	0	0	0	0	0	0	0	0
TRV2_NidaYAB5-12	0	0	0	0	0	0	0	0	0	0	0	0	8	0	14	0	0	0	2
TRV2_NidaYAB5-13	0	0	0	0	0	0	0	0	0	0	8	0	0	0	3	0	0	0	2
TRV2_NidaYAB5-14	0	0	0	0	0	0	0	0	0	0	0	0	0	0	0	0	0	0	0
TRV2_NidaYAB5-15	0	0	0	0	0	0	0	6	0	0	0	0	15	0	0	0	0	0	2
TRV2_NidaYAB5-16	0	0	0	0	0	0	0	0	6	0	0	0	2	3	15	5	0	0	5
TRV2_NidaYAB5-17	0	0	0	0	0	0	0	0	0	0	13	0	0	0	23	0	0	0	2
TRV2_NidaYAB5-18	0	0	0	0	0	0	0	14	0	0	7	0	0	0	0	0	31	0	3
TRV2_NidaYAB5-19	0	0	0	0	0	0	0	0	0	3	12	0	10	12	0	0	0	0	4

## Sheet: Supplementary Figure 1j
Sample Name	Target Name	CT
mock-01	actin	22.54
mock-01	actin	21.813
mock-01	actin	21.869
mock-02	actin	22.654
mock-02	actin	22.462
mock-02	actin	22.743
mock-03	actin	21.806
mock-03	actin	21.651
mock-03	actin	21.946
TRV2_NidaYAB5_moderate	actin	22.809
TRV2_NidaYAB5_moderate	actin	22.849
TRV2_NidaYAB5_moderate	actin	23.377
TRV2_NidaYAB5_weak-01	actin	23.368
TRV2_NidaYAB5_weak-01	actin	23.318
TRV2_NidaYAB5_weak-01	actin	23.662
TRV2_NidaYAB5_weak-02	actin	22.508
TRV2_NidaYAB5_weak-02	actin	22.314
TRV2_NidaYAB5_weak-02	actin	22.852
mock-01	NidaYAB5_F1/R1	24.646
mock-01	NidaYAB5_F1/R1	24.418
mock-01	NidaYAB5_F1/R1	24.44
mock-02	NidaYAB5_F1/R1	25.033
mock-02	NidaYAB5_F1/R1	25.226
mock-02	NidaYAB5_F1/R1	25.428
mock-03	NidaYAB5_F1/R1	24.669
mock-03	NidaYAB5_F1/R1	24.646
mock-03	NidaYAB5_F1/R1	24.538
TRV2_NidaYAB5_moderate	NidaYAB5_F1/R1	26.517
TRV2_NidaYAB5_moderate	NidaYAB5_F1/R1	26.692
TRV2_NidaYAB5_moderate	NidaYAB5_F1/R1	26.788
TRV2_NidaYAB5_weak-01	NidaYAB5_F1/R1	27.041
TRV2_NidaYAB5_weak-01	NidaYAB5_F1/R1	27.236
TRV2_NidaYAB5_weak-01	NidaYAB5_F1/R1	27.813
TRV2_NidaYAB5_weak-02	NidaYAB5_F1/R1	26.993
TRV2_NidaYAB5_weak-02	NidaYAB5_F1/R1	26.798
TRV2_NidaYAB5_weak-02	NidaYAB5_F1/R1	26.871
